# Supplementary material for: Integrated analysis of dosage effect lncRNAs in lung adenocarcinoma based on comprehensive network
Source: Oncotarget. 2017 Aug 3;8(42):71430–46. doi: 10.18632/oncotarget.19864 (PMC5641060; doi:10.18632/oncotarget.19864)
Supplement: Supplementary file 2 [file oncotarget-08-71430-s002.xlsx]

## Sheet: Sheet1
Amplified	Deleted
ENSG00000270040	ENSG00000273483
ENSG00000182109	ENSG00000225075
ENSG00000228060	ENSG00000215866
ENSG00000261798	ENSG00000224167
ENSG00000236546	ENSG00000226419
ENSG00000259943	ENSG00000236066
ENSG00000260920	ENSG00000238198
ENSG00000238287	ENSG00000231128
ENSG00000238186	ENSG00000226167
ENSG00000237899	ENSG00000235527
ENSG00000229901	ENSG00000233730
ENSG00000227527	ENSG00000203865
ENSG00000234917	ENSG00000224950
ENSG00000228452	ENSG00000272715
ENSG00000228192	ENSG00000236137
ENSG00000227533	ENSG00000271427
ENSG00000234694	ENSG00000226172
ENSG00000229431	ENSG00000239216
ENSG00000229348	ENSG00000224238
ENSG00000272668	ENSG00000231365
ENSG00000224259	ENSG00000224318
ENSG00000260766	ENSG00000234661
ENSG00000227741	ENSG00000224239
ENSG00000232188	ENSG00000231249
ENSG00000228917	ENSG00000235947
ENSG00000224985	ENSG00000235831
ENSG00000235477	ENSG00000233912
ENSG00000273075	ENSG00000189229
ENSG00000273112	ENSG00000227110
ENSG00000272574	ENSG00000237697
ENSG00000215808	ENSG00000224884
ENSG00000233355	ENSG00000228723
ENSG00000225554	ENSG00000254485
ENSG00000272865	ENSG00000206573
ENSG00000214837	ENSG00000269894
ENSG00000188206	ENSG00000230082
ENSG00000273175	ENSG00000206567
ENSG00000232192	ENSG00000240288
ENSG00000231612	ENSG00000157152
ENSG00000260698	ENSG00000272263
ENSG00000235021	ENSG00000228242
ENSG00000260855	ENSG00000251576
ENSG00000227953	ENSG00000225733
ENSG00000259865	ENSG00000224660
ENSG00000232347	ENSG00000271964
ENSG00000232694	ENSG00000272498
ENSG00000241479	ENSG00000272529
ENSG00000242795	ENSG00000272511
ENSG00000270141	ENSG00000272554
ENSG00000240373	ENSG00000271943
ENSG00000242578	ENSG00000272282
ENSG00000261360	ENSG00000228214
ENSG00000272057	ENSG00000235904
ENSG00000248223	ENSG00000227260
ENSG00000249199	ENSG00000261468
ENSG00000245711	ENSG00000261572
ENSG00000250155	ENSG00000271324
ENSG00000251257	ENSG00000271643
ENSG00000244968	ENSG00000271020
ENSG00000249911	ENSG00000236452
ENSG00000249740	ENSG00000272334
ENSG00000250629	ENSG00000271835
ENSG00000271334	ENSG00000271993
ENSG00000271788	ENSG00000235257
ENSG00000177738	ENSG00000229589
ENSG00000251131	ENSG00000223797
ENSG00000272382	ENSG00000272452
ENSG00000215068	ENSG00000231873
ENSG00000272144	ENSG00000233919
ENSG00000249492	ENSG00000232354
ENSG00000248554	ENSG00000230084
ENSG00000248240	ENSG00000273328
ENSG00000248092	ENSG00000234617
ENSG00000251141	ENSG00000272121
ENSG00000272335	ENSG00000261786
ENSG00000271752	ENSG00000225873
ENSG00000250274	ENSG00000236869
ENSG00000235172	ENSG00000233509
ENSG00000253736	ENSG00000272077
ENSG00000204758	ENSG00000230530
ENSG00000254295	ENSG00000223552
ENSG00000253955	ENSG00000227398
ENSG00000253959	ENSG00000260236
ENSG00000253428	ENSG00000272970
ENSG00000253686	ENSG00000273403
ENSG00000254211	ENSG00000272922
ENSG00000251144	ENSG00000234197
ENSG00000248596	ENSG00000228952
ENSG00000250909	ENSG00000223401
ENSG00000251414	ENSG00000224049
ENSG00000251666	ENSG00000234076
ENSG00000246334	ENSG00000225764
ENSG00000272459	ENSG00000233308
ENSG00000247679	ENSG00000230126
ENSG00000250101	ENSG00000225473
ENSG00000249684	ENSG00000224855
ENSG00000254035	ENSG00000229155
ENSG00000244945	ENSG00000214146
ENSG00000250999	ENSG00000232874
ENSG00000249412	ENSG00000225742
ENSG00000248367	ENSG00000214145
ENSG00000250509	ENSG00000233058
ENSG00000260841	ENSG00000244675
ENSG00000245060	ENSG00000231770
ENSG00000250222	ENSG00000272707
ENSG00000250900	ENSG00000230266
ENSG00000248514	ENSG00000229325
ENSG00000233937	ENSG00000223711
ENSG00000248275	ENSG00000272792
ENSG00000248103	ENSG00000229178
ENSG00000238035	ENSG00000242086
ENSG00000223946	ENSG00000223783
ENSG00000261068	ENSG00000224614
ENSG00000229108	ENSG00000226155
ENSG00000272537	ENSG00000273009
ENSG00000272361	ENSG00000260261
ENSG00000235837	ENSG00000224652
ENSG00000237773	ENSG00000228028
ENSG00000236318	ENSG00000235897
ENSG00000236039	ENSG00000232065
ENSG00000226598	ENSG00000230732
ENSG00000243004	ENSG00000225578
ENSG00000233834	ENSG00000270170
ENSG00000271133	ENSG00000228109
ENSG00000232759	ENSG00000227375
ENSG00000225541	ENSG00000229912
ENSG00000232949	ENSG00000272989
ENSG00000228649	ENSG00000273308
ENSG00000230658	ENSG00000236833
ENSG00000226816	ENSG00000273375
ENSG00000260949	ENSG00000236438
ENSG00000271938	ENSG00000250312
ENSG00000253408	ENSG00000272885
ENSG00000251396	ENSG00000272927
ENSG00000254432	ENSG00000272588
ENSG00000254777	ENSG00000249592
ENSG00000254802	ENSG00000233799
ENSG00000272138	ENSG00000251652
ENSG00000272518	ENSG00000227189
ENSG00000272264	ENSG00000273179
ENSG00000251867	ENSG00000196810
ENSG00000254162	ENSG00000254094
ENSG00000260317	ENSG00000272783
ENSG00000253824	ENSG00000244459
ENSG00000253666	ENSG00000270195
ENSG00000254364	ENSG00000206113
ENSG00000260368	ENSG00000248399
ENSG00000248599	ENSG00000250131
ENSG00000253307	ENSG00000272646
ENSG00000224251	ENSG00000272784
ENSG00000259799	ENSG00000251359
ENSG00000260877	ENSG00000232648
ENSG00000255606	ENSG00000272744
ENSG00000254985	ENSG00000248206
ENSG00000254459	ENSG00000180712
ENSG00000254691	ENSG00000249096
ENSG00000255449	ENSG00000270426
ENSG00000254675	ENSG00000271646
ENSG00000246174	ENSG00000271538
ENSG00000251323	ENSG00000254233
ENSG00000256948	ENSG00000251230
ENSG00000256694	ENSG00000250410
ENSG00000256540	ENSG00000233110
ENSG00000261799	ENSG00000272566
ENSG00000177406	ENSG00000247345
ENSG00000250132	ENSG00000251026
ENSG00000249628	ENSG00000272523
ENSG00000235049	ENSG00000271849
ENSG00000261124	ENSG00000248268
ENSG00000265752	ENSG00000246859
ENSG00000268573	ENSG00000224032
ENSG00000267583	ENSG00000270067
ENSG00000267397	ENSG00000272389
ENSG00000260552	ENSG00000249791
ENSG00000236559	ENSG00000248175
ENSG00000232442	ENSG00000249249
ENSG00000196421	ENSG00000272265
ENSG00000237371	ENSG00000250015
ENSG00000149656	ENSG00000248445
	ENSG00000248663
	ENSG00000248927
	ENSG00000247311
	ENSG00000249610
	ENSG00000249621
	ENSG00000249916
	ENSG00000250328
	ENSG00000249996
	ENSG00000223652
	ENSG00000250602
	ENSG00000230561
	ENSG00000245937
	ENSG00000233006
	ENSG00000234290
	ENSG00000223442
	ENSG00000230612
	ENSG00000250244
	ENSG00000271737
	ENSG00000270177
	ENSG00000248559
	ENSG00000250564
	ENSG00000250994
	ENSG00000251169
	ENSG00000249639
	ENSG00000250167
	ENSG00000250378
	ENSG00000164621
	ENSG00000266579
	ENSG00000272541
	ENSG00000271761
	ENSG00000272316
	ENSG00000215190
	ENSG00000225096
	ENSG00000250686
	ENSG00000236345
	ENSG00000230910
	ENSG00000233844
	ENSG00000231533
	ENSG00000272137
	ENSG00000272129
	ENSG00000233967
	ENSG00000260645
	ENSG00000224995
	ENSG00000226453
	ENSG00000234155
	ENSG00000203875
	ENSG00000261366
	ENSG00000228506
	ENSG00000260000
	ENSG00000203808
	ENSG00000272102
	ENSG00000231628
	ENSG00000269919
	ENSG00000235142
	ENSG00000271734
	ENSG00000230290
	ENSG00000260273
	ENSG00000223537
	ENSG00000232311
	ENSG00000230177
	ENSG00000271789
	ENSG00000231889
	ENSG00000237234
	ENSG00000230943
	ENSG00000227502
	ENSG00000228624
	ENSG00000240050
	ENSG00000272403
	ENSG00000242611
	ENSG00000242474
	ENSG00000240859
	ENSG00000249574
	ENSG00000223855
	ENSG00000237181
	ENSG00000226291
	ENSG00000229043
	ENSG00000225981
	ENSG00000273230
	ENSG00000230487
	ENSG00000236081
	ENSG00000175873
	ENSG00000231892
	ENSG00000236708
	ENSG00000273313
	ENSG00000241269
	ENSG00000188365
	ENSG00000272953
	ENSG00000234432
	ENSG00000273084
	ENSG00000228010
	ENSG00000230825
	ENSG00000272732
	ENSG00000272894
	ENSG00000272745
	ENSG00000234141
	ENSG00000233108
	ENSG00000227719
	ENSG00000229970
	ENSG00000272328
	ENSG00000230333
	ENSG00000230435
	ENSG00000226690
	ENSG00000225606
	ENSG00000229233
	ENSG00000229108
	ENSG00000272537
	ENSG00000272361
	ENSG00000235837
	ENSG00000237773
	ENSG00000236318
	ENSG00000236039
	ENSG00000226598
	ENSG00000243004
	ENSG00000233834
	ENSG00000271133
	ENSG00000232759
	ENSG00000225541
	ENSG00000232949
	ENSG00000228649
	ENSG00000230658
	ENSG00000226816
	ENSG00000234286
	ENSG00000223561
	ENSG00000270933
	ENSG00000273237
	ENSG00000225792
	ENSG00000214870
	ENSG00000233760
	ENSG00000233429
	ENSG00000253552
	ENSG00000254369
	ENSG00000240990
	ENSG00000228421
	ENSG00000272568
	ENSG00000223813
	ENSG00000227014
	ENSG00000231519
	ENSG00000230751
	ENSG00000227017
	ENSG00000196295
	ENSG00000264520
	ENSG00000263683
	ENSG00000273014
	ENSG00000272905
	ENSG00000236212
	ENSG00000227544
	ENSG00000228878
	ENSG00000272908
	ENSG00000228554
	ENSG00000188185
	ENSG00000259826
	ENSG00000203446
	ENSG00000261019
	ENSG00000232006
	ENSG00000214783
	ENSG00000273432
	ENSG00000235314
	ENSG00000234183
	ENSG00000260997
	ENSG00000232956
	ENSG00000272556
	ENSG00000229628
	ENSG00000223829
	ENSG00000146666
	ENSG00000228204
	ENSG00000236299
	ENSG00000226581
	ENSG00000179406
	ENSG00000223473
	ENSG00000237310
	ENSG00000229180
	ENSG00000226824
	ENSG00000273142
	ENSG00000273448
	ENSG00000235475
	ENSG00000234215
	ENSG00000225969
	ENSG00000232415
	ENSG00000273069
	ENSG00000232729
	ENSG00000250614
	ENSG00000265479
	ENSG00000259628
	ENSG00000250990
	ENSG00000273341
	ENSG00000214293
	ENSG00000232756
	ENSG00000234456
	ENSG00000233491
	ENSG00000232019
	ENSG00000233073
	ENSG00000224046
	ENSG00000182165
	ENSG00000254003
	ENSG00000228113
	ENSG00000264868
	ENSG00000227646
	ENSG00000234459
	ENSG00000223969
	ENSG00000243107
	ENSG00000244055
	ENSG00000237819
	ENSG00000234695
	ENSG00000236861
	ENSG00000236453
	ENSG00000233942
	ENSG00000231170
	ENSG00000272377
	ENSG00000231764
	ENSG00000272782
	ENSG00000272950
	ENSG00000242687
	ENSG00000273407
	ENSG00000242798
	ENSG00000235077
	ENSG00000240211
	ENSG00000224729
	ENSG00000236305
	ENSG00000225946
	ENSG00000227053
	ENSG00000260336
	ENSG00000232445
	ENSG00000272544
	ENSG00000239480
	ENSG00000272949
	ENSG00000230257
	ENSG00000234715
	ENSG00000225329
	ENSG00000237513
	ENSG00000228393
	ENSG00000239569
	ENSG00000242154
	ENSG00000272604
	ENSG00000228742
	ENSG00000272072
	ENSG00000233705
	ENSG00000241764
	ENSG00000228540
	ENSG00000226851
	ENSG00000225535
	ENSG00000243243
	ENSG00000237813
	ENSG00000231210
	ENSG00000234418
	ENSG00000230316
	ENSG00000224897
	ENSG00000224899
	ENSG00000224138
	ENSG00000240758
	ENSG00000273270
	ENSG00000271553
	ENSG00000271344
	ENSG00000242902
	ENSG00000135253
	ENSG00000243230
	ENSG00000273329
	ENSG00000242078
	ENSG00000229196
	ENSG00000240571
	ENSG00000233559
	ENSG00000226380
	ENSG00000271204
	ENSG00000273319
	ENSG00000231721
	ENSG00000236753
	ENSG00000273297
	ENSG00000224746
	ENSG00000260231
	ENSG00000273081
	ENSG00000270157
	ENSG00000228775
	ENSG00000241657
	ENSG00000231840
	ENSG00000232533
	ENSG00000229153
	ENSG00000244198
	ENSG00000244479
	ENSG00000204934
	ENSG00000273293
	ENSG00000273011
	ENSG00000261305
	ENSG00000240449
	ENSG00000239377
	ENSG00000242258
	ENSG00000243433
	ENSG00000243018
	ENSG00000243836
	ENSG00000241456
	ENSG00000239911
	ENSG00000229591
	ENSG00000261455
	ENSG00000272760
	ENSG00000273183
	ENSG00000273344
	ENSG00000273117
	ENSG00000228569
	ENSG00000182648
	ENSG00000235029
	ENSG00000243479
	ENSG00000229660
	ENSG00000233038
	ENSG00000272839
	ENSG00000231419
	ENSG00000272812
	ENSG00000272240
	ENSG00000273402
	ENSG00000249868
	ENSG00000272005
	ENSG00000254207
	ENSG00000253982
	ENSG00000225655
	ENSG00000227155
	ENSG00000228115
	ENSG00000236199
	ENSG00000236404
	ENSG00000232104
	ENSG00000235326
	ENSG00000226669
	ENSG00000237009
	ENSG00000236924
	ENSG00000229611
	ENSG00000225489
	ENSG00000225706
	ENSG00000204860
	ENSG00000224038
	ENSG00000231140
	ENSG00000228534
	ENSG00000204837
	ENSG00000223839
	ENSG00000233244
	ENSG00000236322
	ENSG00000237357
	ENSG00000235659
	ENSG00000231527
	ENSG00000204802
	ENSG00000238113
	ENSG00000234665
	ENSG00000170161
	ENSG00000225411
	ENSG00000224958
	ENSG00000224945
	ENSG00000237372
	ENSG00000231107
	ENSG00000228216
	ENSG00000230537
	ENSG00000229694
	ENSG00000237422
	ENSG00000233081
	ENSG00000225511
	ENSG00000227603
	ENSG00000231990
	ENSG00000235601
	ENSG00000269946
	ENSG00000269929
	ENSG00000230262
	ENSG00000232063
	ENSG00000231806
	ENSG00000236095
	ENSG00000224764
	ENSG00000271384
	ENSG00000237857
	ENSG00000271659
	ENSG00000228142
	ENSG00000175611
	ENSG00000225194
	ENSG00000224848
	ENSG00000242375
	ENSG00000203279
	ENSG00000236896
	ENSG00000255145
	ENSG00000272992
	ENSG00000229869
	ENSG00000273409
	ENSG00000273415
	ENSG00000254703
	ENSG00000175773
	ENSG00000255455
	ENSG00000238117
	ENSG00000204241
	ENSG00000255545
	ENSG00000249790
	ENSG00000245105
	ENSG00000237248
	ENSG00000256427
	ENSG00000260423
	ENSG00000272917
	ENSG00000257027
	ENSG00000256582
	ENSG00000256288
	ENSG00000256155
	ENSG00000245648
	ENSG00000256039
	ENSG00000256237
	ENSG00000247157
	ENSG00000255670
	ENSG00000247498
	ENSG00000256084
	ENSG00000256751
	ENSG00000214772
	ENSG00000261324
	ENSG00000256650
	ENSG00000255652
	ENSG00000257718
	ENSG00000256001
	ENSG00000214039
	ENSG00000250208
	ENSG00000256250
	ENSG00000256299
	ENSG00000256204
	ENSG00000256151
	ENSG00000256810
	ENSG00000255933
	ENSG00000256955
	ENSG00000255992
	ENSG00000256576
	ENSG00000256312
	ENSG00000256542
	ENSG00000236617
	ENSG00000250790
	ENSG00000271963
	ENSG00000229137
	ENSG00000224429
	ENSG00000236953
	ENSG00000262619
	ENSG00000262198
	ENSG00000232977
	ENSG00000228741
	ENSG00000243008
	ENSG00000231473
	ENSG00000231607
	ENSG00000237152
	ENSG00000233672
	ENSG00000236778
	ENSG00000231856
	ENSG00000217576
	ENSG00000230223
	ENSG00000235532
	ENSG00000261105
	ENSG00000228444
	ENSG00000223458
	ENSG00000236051
	ENSG00000227354
	ENSG00000232636
	ENSG00000215417
	ENSG00000227640
	ENSG00000223392
	ENSG00000247400
	ENSG00000258364
	ENSG00000225210
	ENSG00000228294
	ENSG00000258188
	ENSG00000244306
	ENSG00000215394
	ENSG00000259069
	ENSG00000259001
	ENSG00000258515
	ENSG00000258451
	ENSG00000258810
	ENSG00000136315
	ENSG00000258441
	ENSG00000260830
	ENSG00000259042
	ENSG00000259054
	ENSG00000258458
	ENSG00000257285
	ENSG00000258457
	ENSG00000215256
	ENSG00000257842
	ENSG00000258175
	ENSG00000258410
	ENSG00000260409
	ENSG00000247765
	ENSG00000224078
	ENSG00000270704
	ENSG00000271347
	ENSG00000272846
	ENSG00000257647
	ENSG00000257151
	ENSG00000270246
	ENSG00000261069
	ENSG00000248079
	ENSG00000259225
	ENSG00000236914
	ENSG00000259747
	ENSG00000259345
	ENSG00000259450
	ENSG00000248508
	ENSG00000259584
	ENSG00000259198
	ENSG00000259714
	ENSG00000259536
	ENSG00000245849
	ENSG00000261183
	ENSG00000251161
	ENSG00000247556
	ENSG00000260814
	ENSG00000174171
	ENSG00000272003
	ENSG00000246740
	ENSG00000261002
	ENSG00000259595
	ENSG00000259563
	ENSG00000179523
	ENSG00000259659
	ENSG00000259187
	ENSG00000259520
	ENSG00000259342
	ENSG00000259354
	ENSG00000259182
	ENSG00000256642
	ENSG00000261512
	ENSG00000261131
	ENSG00000261173
	ENSG00000260281
	ENSG00000261231
	ENSG00000261267
	ENSG00000260086
	ENSG00000260052
	ENSG00000260614
	ENSG00000261685
	ENSG00000260249
	ENSG00000270120
	ENSG00000261644
	ENSG00000260929
	ENSG00000260057
	ENSG00000249231
	ENSG00000261550
	ENSG00000261804
	ENSG00000262714
	ENSG00000260936
	ENSG00000245694
	ENSG00000259711
	ENSG00000259725
	ENSG00000260135
	ENSG00000261270
	ENSG00000261114
	ENSG00000260145
	ENSG00000260038
	ENSG00000260545
	ENSG00000260927
	ENSG00000260658
	ENSG00000259847
	ENSG00000261742
	ENSG00000260695
	ENSG00000260228
	ENSG00000260018
	ENSG00000261286
	ENSG00000270184
	ENSG00000268804
	ENSG00000269186
	ENSG00000270058
	ENSG00000268388
	ENSG00000270006
	ENSG00000269901
	ENSG00000261592
	ENSG00000260750
	ENSG00000260671
	ENSG00000260603
	ENSG00000260162
	ENSG00000261327
	ENSG00000261744
	ENSG00000260630
	ENSG00000224888
	ENSG00000259881
	ENSG00000259877
	ENSG00000260637
	ENSG00000260279
	ENSG00000261253
	ENSG00000261574
	ENSG00000261118
	ENSG00000261373
	ENSG00000260528
	ENSG00000260507
	ENSG00000261172
	ENSG00000260923
	ENSG00000267167
	ENSG00000267322
	ENSG00000264263
	ENSG00000264247
	ENSG00000263982
	ENSG00000265778
	ENSG00000266256
	ENSG00000266312
	ENSG00000267655
	ENSG00000267015
	ENSG00000266924
	ENSG00000261126
	ENSG00000267251
	ENSG00000266936
	ENSG00000269289
	ENSG00000269397
	ENSG00000268362
	ENSG00000261770
	ENSG00000267922
	ENSG00000268621
	ENSG00000268460
	ENSG00000269619
	ENSG00000268061
	ENSG00000268746
	ENSG00000269534
	ENSG00000268583
	ENSG00000268001
	ENSG00000268186
	ENSG00000268530
	ENSG00000269423
	ENSG00000269814
	ENSG00000268093
	ENSG00000260366
	ENSG00000267898
	ENSG00000268655
	ENSG00000197813
	ENSG00000268157
	ENSG00000268686
	ENSG00000269194
	ENSG00000268006
	ENSG00000268047
	ENSG00000269352
	ENSG00000268568
	ENSG00000225377
	ENSG00000234684
	ENSG00000229728
	ENSG00000230839
	ENSG00000235958
	ENSG00000229539
	ENSG00000230563
	ENSG00000205181
	ENSG00000266908
	ENSG00000243961
	ENSG00000230506
	ENSG00000224961
	ENSG00000236526
	ENSG00000232388
	ENSG00000273148
	ENSG00000233895
	ENSG00000243810
	ENSG00000088970
	ENSG00000259974
	ENSG00000230387
	ENSG00000232645
	ENSG00000270001
	ENSG00000230725
	ENSG00000213742
	ENSG00000226465
	ENSG00000231081
	ENSG00000227195
	ENSG00000205611
	ENSG00000225490
	ENSG00000235313
	ENSG00000230613
	ENSG00000236559
	ENSG00000236772
	ENSG00000260536
	ENSG00000260257
	ENSG00000271803
	ENSG00000230753
	ENSG00000228265
	ENSG00000250917
	ENSG00000272945
	ENSG00000269202
	ENSG00000126005
	ENSG00000261582
	ENSG00000235214
	ENSG00000230155
	ENSG00000268340
	ENSG00000260032
	ENSG00000223891
	ENSG00000226812
	ENSG00000132832
	ENSG00000244558
	ENSG00000227477
	ENSG00000204044
	ENSG00000236028
	ENSG00000231119
	ENSG00000235621
	ENSG00000177410
	ENSG00000237595
	ENSG00000231742
	ENSG00000224397
	ENSG00000203999
	ENSG00000233077
	ENSG00000232043
	ENSG00000259456
	ENSG00000271308
	ENSG00000224905
	ENSG00000269220
	ENSG00000233080
	ENSG00000273176
	ENSG00000223695
	ENSG00000228719
	ENSG00000235237
	ENSG00000243902
	ENSG00000233360
	ENSG00000273188
	ENSG00000273253
	ENSG00000272836
	ENSG00000273137
	ENSG00000227484
	ENSG00000272666
	ENSG00000273272
	ENSG00000226738
	ENSG00000205559
	ENSG00000272940
