# Supplementary material for: Integrated analysis of dosage effect lncRNAs in lung adenocarcinoma based on comprehensive network
Source: Oncotarget. 2017 Aug 3;8(42):71430–46. doi: 10.18632/oncotarget.19864 (PMC5641060; doi:10.18632/oncotarget.19864)
Supplement: Supplementary file 3 [file oncotarget-08-71430-s003.xlsx]

## Sheet: Table S1
Table S1 The DSS of LUAD lncRNAs
gene_symbol	monotony_score	slope	dosage sensitive score
ENSG00000005206	1	0.489458	0.489458
ENSG00000088970	1	0.656443	0.656443
ENSG00000100181	-0.0666667	1.04521	-0.0696809
ENSG00000104691	1	0.623675	0.623675
ENSG00000110347	1	0.171951	0.171951
ENSG00000126005	1	0.616606	0.616606
ENSG00000131484	0.866667	0.693051	0.600645
ENSG00000132204	1	0.657676	0.657676
ENSG00000132832	-0.333333	-0.0594796	-0.0198265
ENSG00000135253	0.866667	0.600074	0.520064
ENSG00000136315	-0.333333	-0.0389523	-0.0129841
ENSG00000142396	1	0.816266	0.816266
ENSG00000146666	1	0.428566	0.428566
ENSG00000149656	1	0.200036	0.200036
ENSG00000152487	1	0.592541	0.592541
ENSG00000152931	-1	-0.0331801	-0.0331801
ENSG00000153363	1	0.908162	0.908162
ENSG00000157152	0.866667	0.395455	0.342727
ENSG00000163597	1	0.892461	0.892461
ENSG00000164621	0.866667	0.602894	0.522508
ENSG00000166770	0.333333	-0.375977	0.125326
ENSG00000167912	1	0.490658	0.490658
ENSG00000170161	0.2	0.15974	0.031948
ENSG00000170919	1	0.369796	0.369796
ENSG00000171889	0.866667	1.06341	0.921624
ENSG00000172250	1	0.910659	0.910659
ENSG00000173867	1	0.795754	0.795754
ENSG00000174171	1	0.814021	0.814021
ENSG00000174365	1	0.85552	0.85552
ENSG00000175061	1	0.83269	0.83269
ENSG00000175611	1	0.666852	0.666852
ENSG00000175773	1	0.705634	0.705634
ENSG00000175873	1	0.648398	0.648398
ENSG00000177133	0.0666667	0.988593	0.0659062
ENSG00000177337	1	0.604001	0.604001
ENSG00000177406	0.866667	0.716931	0.62134
ENSG00000177410	1	0.617929	0.617929
ENSG00000177738	1	0.626155	0.626155
ENSG00000177757	0.333333	0.546157	0.182052
ENSG00000177788	1	1.09452	1.09452
ENSG00000177993	-0.2	0.292571	-0.0585142
ENSG00000178248	1	0.334245	0.334245
ENSG00000178803	1	0.303845	0.303845
ENSG00000178977	0.6	0.724296	0.434578
ENSG00000179406	1	0.442788	0.442788
ENSG00000179523	0.866667	0.901417	0.781228
ENSG00000179743	1	1.03816	1.03816
ENSG00000179859	1	0.87485	0.87485
ENSG00000180279	1	0.526134	0.526134
ENSG00000180458	1	0.564113	0.564113
ENSG00000180712	1	0.458799	0.458799
ENSG00000181097	1	0.469963	0.469963
ENSG00000181800	0.0666667	0.171305	0.0114204
ENSG00000182057	1	0.897339	0.897339
ENSG00000182165	1	1.27067	1.27067
ENSG00000182310	0.866667	0.46099	0.399525
ENSG00000182648	1	0.886754	0.886754
ENSG00000182873	0.6	0.782702	0.469621
ENSG00000184068	0.2	0.319092	0.0638184
ENSG00000185044	-0.466667	-0.144996	-0.0676648
ENSG00000185168	1	0.450092	0.450092
ENSG00000185186	-0.6	-0.213617	-0.12817
ENSG00000185495	1	0.524648	0.524648
ENSG00000185837	1	0.591261	0.591261
ENSG00000186019	0.333333	0.600257	0.200086
ENSG00000186594	1	0.997574	0.997574
ENSG00000186615	1	0.804	0.804
ENSG00000187979	0.6	0.377846	0.226707
ENSG00000188185	1	0.753618	0.753618
ENSG00000188206	1	1.23283	1.23283
ENSG00000188365	1	0.457775	0.457775
ENSG00000188477	1	0.970655	0.970655
ENSG00000188660	-0.466667	0.101261	-0.0472551
ENSG00000188825	1	1.01075	1.01075
ENSG00000189149	1	0.629155	0.629155
ENSG00000189229	0.6	-0.162081	0.0972487
ENSG00000189419	1	1.01739	1.01739
ENSG00000196295	1	0.675887	0.675887
ENSG00000196421	1	0.46346	0.46346
ENSG00000196696	0.866667	0.812797	0.704424
ENSG00000196756	1	0.926793	0.926793
ENSG00000197210	0.466667	0.641923	0.299564
ENSG00000197251	0.0666667	0.196653	0.0131102
ENSG00000197291	-0.466667	-0.0722218	-0.0337035
ENSG00000197332	1	0.727404	0.727404
ENSG00000197670	1	0.516346	0.516346
ENSG00000197813	0.733333	0.551652	0.404544
ENSG00000198106	0.866667	0.251446	0.21792
ENSG00000198221	1	0.779103	0.779103
ENSG00000198468	1	0.821534	0.821534
ENSG00000203279	0.333333	0.318626	0.106209
ENSG00000203280	-0.733333	0.385297	-0.282551
ENSG00000203288	1	0.900372	0.900372
ENSG00000203362	1	0.807096	0.807096
ENSG00000203441	0.866667	0.586544	0.508338
ENSG00000203446	-0.733333	-0.303098	-0.222272
ENSG00000203499	1	0.728484	0.728484
ENSG00000203585	0.6	0.153979	0.0923874
ENSG00000203645	0.6	0.298394	0.179036
ENSG00000203688	0.733333	0.436371	0.320005
ENSG00000203706	1	0.609134	0.609134
ENSG00000203709	1	0.498645	0.498645
ENSG00000203721	0.866667	0.341545	0.296005
ENSG00000203739	1	0.241152	0.241152
ENSG00000203808	1	0.50673	0.50673
ENSG00000203849	-1	-0.400077	-0.400077
ENSG00000203865	0.866667	0.829313	0.718738
ENSG00000203875	1	0.25918	0.25918
ENSG00000203999	1	0.723396	0.723396
ENSG00000204044	1	0.575499	0.575499
ENSG00000204054	1	0.749143	0.749143
ENSG00000204055	-0.466667	-0.460987	-0.215127
ENSG00000204241	0.866667	0.239337	0.207425
ENSG00000204277	-0.866667	0.168342	-0.145897
ENSG00000204528	0.466667	0.527983	0.246392
ENSG00000204623	0.333333	0.217896	0.072632
ENSG00000204625	0.733333	0.145374	0.106608
ENSG00000204666	1	0.67939	0.67939
ENSG00000204706	0.866667	0.607146	0.526193
ENSG00000204758	1	0.41433	0.41433
ENSG00000204791	0.0666667	0.151792	0.0101195
ENSG00000204802	0.0666667	0.159785	0.0106523
ENSG00000204815	1	1.06464	1.06464
ENSG00000204832	0.2	0.128303	0.0256606
ENSG00000204837	0.0666667	0.368987	0.0245991
ENSG00000204860	1	0.702176	0.702176
ENSG00000204934	1	0.837629	0.837629
ENSG00000204949	1	0.676231	0.676231
ENSG00000204971	0.466667	-0.102262	0.0477223
ENSG00000205041	1	0.45659	0.45659
ENSG00000205181	0.866667	0.968947	0.839754
ENSG00000205488	0.866667	0.444622	0.385339
ENSG00000205559	1	0.860079	0.860079
ENSG00000205562	0.733333	0.423432	0.310517
ENSG00000205611	-0.0666667	0.757035	-0.050469
ENSG00000205622	1	0.0467136	0.0467136
ENSG00000205885	1	0.68319	0.68319
ENSG00000205890	1	0.953792	0.953792
ENSG00000205913	0.733333	0.492366	0.361068
ENSG00000206028	0.2	0.193728	0.0387456
ENSG00000206176	0.866667	1.07743	0.933775
ENSG00000206195	0.6	0.397091	0.238255
ENSG00000206337	0.0666667	-0.0127028	0.000846857
ENSG00000206417	0.866667	0.627313	0.543671
ENSG00000206567	0.6	0.816695	0.490017
ENSG00000206573	1	0.891551	0.891551
ENSG00000211683	1	0.713465	0.713465
ENSG00000212163	0.6	0.272857	0.163714
ENSG00000212552	0.6	0.407477	0.244486
ENSG00000213742	1	0.938377	0.938377
ENSG00000213793	0.866667	0.872276	0.755972
ENSG00000213904	0.333333	0.102637	0.0342122
ENSG00000213971	1	0.90394	0.90394
ENSG00000213994	0.866667	0.412129	0.357179
ENSG00000214049	0.866667	0.942254	0.81662
ENSG00000214145	-0.0666667	0.141753	-0.00945021
ENSG00000214146	0.866667	0.419889	0.363904
ENSG00000214293	1	0.801054	0.801054
ENSG00000214401	1	0.796985	0.796985
ENSG00000214407	0.6	0.86168	0.517008
ENSG00000214546	1	0.453343	0.453343
ENSG00000214548	-0.333333	0.540625	-0.180208
ENSG00000214719	1	0.896451	0.896451
ENSG00000214725	0.866667	1.29267	1.12032
ENSG00000214733	1	0.681837	0.681837
ENSG00000214772	-0.6	0.547158	-0.328295
ENSG00000214783	1	0.466924	0.466924
ENSG00000214837	0.866667	0.17717	0.153547
ENSG00000214870	0.6	0.389154	0.233492
ENSG00000214894	-0.2	-0.0820137	-0.0164027
ENSG00000214922	-0.466667	-0.22323	-0.104174
ENSG00000214955	0.866667	0.786688	0.681796
ENSG00000215022	1	0.353375	0.353375
ENSG00000215039	1	0.648703	0.648703
ENSG00000215068	1	0.507594	0.507594
ENSG00000215190	0.866667	1.10211	0.955158
ENSG00000215241	0.466667	0.742965	0.346717
ENSG00000215244	0.2	0.21306	0.042612
ENSG00000215246	-0.0666667	-0.0050822	-0.000338813
ENSG00000215256	0.6	0.973259	0.583956
ENSG00000215374	0.466667	0.689164	0.32161
ENSG00000215386	-0.466667	0.280067	-0.130698
ENSG00000215394	0.333333	0.243775	0.0812582
ENSG00000215417	1	0.419579	0.419579
ENSG00000215424	1	0.53851	0.53851
ENSG00000215447	1	1.01633	1.01633
ENSG00000215458	0.466667	1.10075	0.513684
ENSG00000215533	0.6	-0.123856	0.0743137
ENSG00000215769	1	0.709255	0.709255
ENSG00000215808	0.0666667	-0.0616012	0.00410675
ENSG00000215841	1	0.927244	0.927244
ENSG00000215866	0.2	0.682066	0.136413
ENSG00000215869	-0.333333	0.227371	-0.0757903
ENSG00000215908	1	0.920218	0.920218
ENSG00000217576	1	0.950358	0.950358
ENSG00000218018	-0.333333	0.0538586	-0.0179529
ENSG00000219665	1	1.02542	1.02542
ENSG00000220161	1	0.307932	0.307932
ENSG00000221571	1	0.948712	0.948712
ENSG00000223356	0.6	0.012377	0.00742621
ENSG00000223380	1	0.363332	0.363332
ENSG00000223392	-0.6	-0.0306858	-0.0184115
ENSG00000223393	1	0.605726	0.605726
ENSG00000223396	1	0.717621	0.717621
ENSG00000223401	0.733333	0.24601	0.180407
ENSG00000223403	-0.466667	0.342438	-0.159804
ENSG00000223414	-1	-0.227074	-0.227074
ENSG00000223442	0.6	0.274557	0.164734
ENSG00000223458	-0.333333	0.426684	-0.142228
ENSG00000223461	1	0.812759	0.812759
ENSG00000223473	1	0.583092	0.583092
ENSG00000223478	1	0.86695	0.86695
ENSG00000223485	0.0666667	0.502533	0.0335022
ENSG00000223537	-0.866667	0.101219	-0.0877227
ENSG00000223552	0.466667	0.85099	0.397129
ENSG00000223561	0.733333	0.107512	0.0788423
ENSG00000223573	0.0666667	-0.0918574	0.00612383
ENSG00000223576	1	0.573216	0.573216
ENSG00000223652	1	0.371998	0.371998
ENSG00000223653	0.6	0.499489	0.299693
ENSG00000223685	1	0.609007	0.609007
ENSG00000223695	0.866667	0.583116	0.505367
ENSG00000223697	1	0.290918	0.290918
ENSG00000223701	1	0.289441	0.289441
ENSG00000223711	1	0.540135	0.540135
ENSG00000223715	1	0.441469	0.441469
ENSG00000223745	1	0.759321	0.759321
ENSG00000223759	0.733333	0.169946	0.124627
ENSG00000223764	1	0.673476	0.673476
ENSG00000223768	1	1.04584	1.04584
ENSG00000223774	1	1.4365	1.4365
ENSG00000223779	0.466667	0.043586	0.0203402
ENSG00000223783	-0.6	0.169787	-0.101872
ENSG00000223784	0.2	0.385999	0.0771999
ENSG00000223797	0.733333	0.984125	0.721692
ENSG00000223799	0.866667	0.887106	0.768826
ENSG00000223804	1	0.202445	0.202445
ENSG00000223813	0.2	0.215241	0.0430482
ENSG00000223821	0.333333	0.986403	0.328801
ENSG00000223823	-0.6	0.0511814	-0.0307088
ENSG00000223829	1	0.773549	0.773549
ENSG00000223839	0.866667	0.816995	0.708063
ENSG00000223855	1	0.660978	0.660978
ENSG00000223891	1	0.940341	0.940341
ENSG00000223941	0.0666667	0.118412	0.00789415
ENSG00000223946	0.0666667	0.44678	0.0297853
ENSG00000223949	1	0.391162	0.391162
ENSG00000223956	1	0.825338	0.825338
ENSG00000223969	0.733333	0.23645	0.173397
ENSG00000223975	-0.733333	-0.366378	-0.268677
ENSG00000223979	0.866667	0.0733508	0.0635707
ENSG00000224020	1	0.492512	0.492512
ENSG00000224032	1	1.13575	1.13575
ENSG00000224034	1	1.00414	1.00414
ENSG00000224037	1	0.204346	0.204346
ENSG00000224038	-0.2	0.486827	-0.0973654
ENSG00000224046	1	0.650587	0.650587
ENSG00000224049	0.6	0.150537	0.090322
ENSG00000224050	1	0.560723	0.560723
ENSG00000224078	0.733333	1.27568	0.935497
ENSG00000224081	0.866667	0.826766	0.716531
ENSG00000224086	-0.0666667	0.541423	-0.0360949
ENSG00000224093	0.2	0.315169	0.0630337
ENSG00000224138	1	0.630394	0.630394
ENSG00000224157	0.866667	0.247052	0.214112
ENSG00000224164	-0.6	-0.463807	-0.278284
ENSG00000224167	0.2	0.859819	0.171964
ENSG00000224174	1	0.729621	0.729621
ENSG00000224238	-0.333333	0.0843826	-0.0281275
ENSG00000224239	0.466667	0.899238	0.419644
ENSG00000224251	1	1.68059	1.68059
ENSG00000224259	0.2	-0.624014	0.124803
ENSG00000224276	0.866667	0.183613	0.159131
ENSG00000224298	0.0666667	-0.483849	0.0322566
ENSG00000224307	0.466667	0.871986	0.406927
ENSG00000224318	0.466667	0.587958	0.27438
ENSG00000224358	1	0.441528	0.441528
ENSG00000224387	-0.6	0.110504	-0.0663026
ENSG00000224397	-0.866667	-0.0405604	-0.0351523
ENSG00000224417	0.466667	0.390692	0.182323
ENSG00000224424	1	0.527965	0.527965
ENSG00000224429	0.6	0.368261	0.220957
ENSG00000224441	1	0.819643	0.819643
ENSG00000224459	-0.2	0.209031	-0.0418061
ENSG00000224460	0.866667	0.316079	0.273935
ENSG00000224468	1	0.667113	0.667113
ENSG00000224505	1	0.475836	0.475836
ENSG00000224511	0.466667	0.611642	0.285433
ENSG00000224536	1	0.75471	0.75471
ENSG00000224541	0.866667	0.433236	0.375471
ENSG00000224549	0.2	0.352081	0.0704162
ENSG00000224614	1	0.201608	0.201608
ENSG00000224616	1	1.00096	1.00096
ENSG00000224621	0.466667	0.712841	0.332659
ENSG00000224635	1	0.525362	0.525362
ENSG00000224644	0.466667	0.210988	0.0984609
ENSG00000224652	1	1.09719	1.09719
ENSG00000224660	1	1.19736	1.19736
ENSG00000224666	0.333333	0.0119301	0.00397669
ENSG00000224687	-0.466667	-0.19102	-0.0891425
ENSG00000224699	0.866667	0.526337	0.456159
ENSG00000224729	1	0.162422	0.162422
ENSG00000224738	0.866667	0.693568	0.601092
ENSG00000224746	1	0.455831	0.455831
ENSG00000224764	0.866667	0.401722	0.348159
ENSG00000224790	0.866667	1.2906	1.11852
ENSG00000224818	0.866667	0.439387	0.380802
ENSG00000224821	0.866667	0.123215	0.106786
ENSG00000224843	1	0.761818	0.761818
ENSG00000224846	1	0.593569	0.593569
ENSG00000224848	1	0.99019	0.99019
ENSG00000224855	1	0.609053	0.609053
ENSG00000224884	0.333333	-0.0472213	0.0157404
ENSG00000224888	0.6	0.657358	0.394415
ENSG00000224897	1	0.634742	0.634742
ENSG00000224899	0.866667	0.643451	0.557657
ENSG00000224905	1	0.756809	0.756809
ENSG00000224930	0.2	0.431484	0.0862967
ENSG00000224939	0.866667	0.45591	0.395122
ENSG00000224945	0.0666667	1.24659	0.0831061
ENSG00000224950	-0.0666667	0.442142	-0.0294762
ENSG00000224958	-0.0666667	0.0943939	-0.00629293
ENSG00000224961	1	0.724399	0.724399
ENSG00000224965	0.6	0.268548	0.161129
ENSG00000224968	0.466667	-0.0969044	0.045222
ENSG00000224969	1	0.549489	0.549489
ENSG00000224977	0.733333	0.148632	0.108997
ENSG00000224985	0.866667	0.390125	0.338109
ENSG00000224992	1	0.760604	0.760604
ENSG00000224995	1	0.256863	0.256863
ENSG00000225032	1	0.762013	0.762013
ENSG00000225039	0.6	0.397537	0.238522
ENSG00000225075	1	0.848723	0.848723
ENSG00000225077	1	0.754061	0.754061
ENSG00000225083	1	0.812358	0.812358
ENSG00000225096	-0.733333	0.490867	-0.359969
ENSG00000225113	1	0.541304	0.541304
ENSG00000225138	1	0.477649	0.477649
ENSG00000225163	0.866667	0.373866	0.324017
ENSG00000225173	0.733333	0.52173	0.382602
ENSG00000225177	1	0.700755	0.700755
ENSG00000225194	0.2	0.882788	0.176558
ENSG00000225210	-0.0666667	0.433182	-0.0288788
ENSG00000225213	1	0.574026	0.574026
ENSG00000225218	0.733333	0.475149	0.348443
ENSG00000225265	1	0.57041	0.57041
ENSG00000225285	-0.466667	0.387209	-0.180698
ENSG00000225329	-1	-1.23645	-1.23645
ENSG00000225331	0.2	0.255605	0.051121
ENSG00000225335	0.466667	0.88969	0.415189
ENSG00000225361	1	1.08229	1.08229
ENSG00000225377	1	0.942133	0.942133
ENSG00000225383	0.0666667	0.361024	0.0240683
ENSG00000225408	1	0.510978	0.510978
ENSG00000225411	0.2	-0.184247	0.0368494
ENSG00000225431	0.2	1.3025	0.260499
ENSG00000225434	0.6	0.839949	0.50397
ENSG00000225472	1	0.766377	0.766377
ENSG00000225473	-0.333333	-0.40072	-0.133573
ENSG00000225489	1	0.455563	0.455563
ENSG00000225490	0.466667	0.912382	0.425778
ENSG00000225511	1	0.327817	0.327817
ENSG00000225518	1	1.05163	1.05163
ENSG00000225527	1	0.541996	0.541996
ENSG00000225528	1	0.262465	0.262465
ENSG00000225532	0.733333	0.134253	0.0984519
ENSG00000225535	1	0.319162	0.319162
ENSG00000225541	0.333333	0.207269	0.0690896
ENSG00000225554	0.0666667	0.207989	0.013866
ENSG00000225555	1	1.0964	1.0964
ENSG00000225578	1	0.52417	0.52417
ENSG00000225606	1	0.269813	0.269813
ENSG00000225655	0.466667	0.368173	0.171814
ENSG00000225680	0.866667	0.5411	0.468953
ENSG00000225684	0.6	0.909847	0.545908
ENSG00000225706	-0.0666667	0.109547	-0.00730315
ENSG00000225733	1	0.998142	0.998142
ENSG00000225742	0.6	-0.298168	0.178901
ENSG00000225760	0.333333	0.743881	0.24796
ENSG00000225764	0.2	0.131967	0.0263933
ENSG00000225778	0.866667	0.509849	0.44187
ENSG00000225783	0.2	0.158871	0.0317742
ENSG00000225790	0.0666667	0.0850238	0.00566826
ENSG00000225791	1	0.789469	0.789469
ENSG00000225792	0.866667	0.207071	0.179461
ENSG00000225793	0.866667	0.590656	0.511902
ENSG00000225798	1	0.63331	0.63331
ENSG00000225806	-0.0666667	0.340913	-0.0227275
ENSG00000225826	0.466667	-0.132429	0.0618002
ENSG00000225857	-0.6	0.269092	-0.161455
ENSG00000225868	0.6	0.766927	0.460156
ENSG00000225872	1	0.570119	0.570119
ENSG00000225873	0.0666667	0.800912	0.0533941
ENSG00000225880	0.6	0.389785	0.233871
ENSG00000225891	1	0.795776	0.795776
ENSG00000225905	0.333333	0.907424	0.302475
ENSG00000225931	-0.333333	0.16466	-0.0548867
ENSG00000225938	-0.333333	0.0885523	-0.0295174
ENSG00000225945	1	0.322671	0.322671
ENSG00000225946	-0.2	-0.00541674	-0.00108335
ENSG00000225969	1	1.66796	1.66796
ENSG00000225973	1	0.964119	0.964119
ENSG00000225975	1	0.66624	0.66624
ENSG00000225978	0.0666667	-0.0511343	0.00340895
ENSG00000225981	0.6	0.365472	0.219283
ENSG00000225982	1	0.337869	0.337869
ENSG00000225986	0.866667	1.16942	1.0135
ENSG00000226004	0.333333	0.471636	0.157212
ENSG00000226012	-0.333333	-0.0208725	-0.00695751
ENSG00000226026	0.2	0.375133	0.0750267
ENSG00000226029	1	0.842206	0.842206
ENSG00000226032	0.2	0.428407	0.0856815
ENSG00000226047	-1	-0.120451	-0.120451
ENSG00000226067	0.6	0.0691702	0.0415021
ENSG00000226088	0.466667	0.838909	0.391491
ENSG00000226091	-0.6	0.102354	-0.0614124
ENSG00000226101	0.866667	0.0829961	0.0719299
ENSG00000226137	1	0.862306	0.862306
ENSG00000226149	-0.0666667	0.215521	-0.014368
ENSG00000226155	1	0.42012	0.42012
ENSG00000226167	0.2	0.576584	0.115317
ENSG00000226172	0.866667	0.137922	0.119532
ENSG00000226194	-0.2	0.304858	-0.0609715
ENSG00000226197	0.466667	0.115531	0.0539144
ENSG00000226235	1	0.282204	0.282204
ENSG00000226251	1	1.25862	1.25862
ENSG00000226272	0.733333	0.726358	0.532663
ENSG00000226281	-0.6	0.0278834	-0.0167301
ENSG00000226286	0.333333	1.19693	0.398978
ENSG00000226287	1	0.918089	0.918089
ENSG00000226291	1	0.480396	0.480396
ENSG00000226328	1	1.07847	1.07847
ENSG00000226330	0.6	0.0745925	0.0447555
ENSG00000226332	1	0.856031	0.856031
ENSG00000226334	1	0.139709	0.139709
ENSG00000226335	1	0.384295	0.384295
ENSG00000226352	1	0.785586	0.785586
ENSG00000226377	1	0.624391	0.624391
ENSG00000226380	1	0.819333	0.819333
ENSG00000226386	0.866667	0.937479	0.812482
ENSG00000226419	0.2	0.340258	0.0680515
ENSG00000226445	1	0.864339	0.864339
ENSG00000226453	1	0.851325	0.851325
ENSG00000226465	0.466667	1.24234	0.579758
ENSG00000226471	1	1.01314	1.01314
ENSG00000226476	1	0.44759	0.44759
ENSG00000226496	0.0666667	0.127202	0.00848016
ENSG00000226562	1	0.520479	0.520479
ENSG00000226571	1	0.382196	0.382196
ENSG00000226578	1	0.510625	0.510625
ENSG00000226581	1	0.285509	0.285509
ENSG00000226598	0.2	0.7415	0.1483
ENSG00000226609	1	0.590573	0.590573
ENSG00000226637	0.466667	0.19038	0.088844
ENSG00000226645	0.866667	0.611284	0.52978
ENSG00000226648	1	0.645238	0.645238
ENSG00000226669	0.333333	0.176573	0.0588578
ENSG00000226673	1	0.761685	0.761685
ENSG00000226686	0.733333	0.745713	0.546856
ENSG00000226690	1	0.366205	0.366205
ENSG00000226696	0.866667	0.712275	0.617305
ENSG00000226711	0.866667	0.343168	0.297413
ENSG00000226738	0.333333	0.104641	0.0348803
ENSG00000226751	1	0.0372659	0.0372659
ENSG00000226752	1	0.822318	0.822318
ENSG00000226779	-0.0666667	0.496789	-0.0331192
ENSG00000226786	1	0.611446	0.611446
ENSG00000226803	1	0.570845	0.570845
ENSG00000226812	-0.733333	-0.137131	-0.100562
ENSG00000226816	1	0.62865	0.62865
ENSG00000226822	0.466667	0.437405	0.204122
ENSG00000226824	1	1.06711	1.06711
ENSG00000226851	0.333333	0.200766	0.0669218
ENSG00000226862	1	0.881419	0.881419
ENSG00000226877	1	0.699797	0.699797
ENSG00000226883	0.333333	0.42617	0.142057
ENSG00000226920	1	0.833854	0.833854
ENSG00000226944	1	0.563817	0.563817
ENSG00000227006	0.866667	0.2171	0.188154
ENSG00000227014	1	0.718626	0.718626
ENSG00000227017	-0.2	-0.00638974	-0.00127795
ENSG00000227036	1	1.31052	1.31052
ENSG00000227039	0.466667	1.1074	0.516786
ENSG00000227045	1	0.503799	0.503799
ENSG00000227053	0.733333	0.0106395	0.00780227
ENSG00000227066	0.866667	1.9469	1.68732
ENSG00000227071	1	0.597799	0.597799
ENSG00000227082	0.2	0.03011	0.006022
ENSG00000227110	0.866667	0.0626121	0.0542638
ENSG00000227117	-0.333333	0.243293	-0.0810977
ENSG00000227155	0.866667	0.377002	0.326735
ENSG00000227161	1	0.348355	0.348355
ENSG00000227188	1	0.413856	0.413856
ENSG00000227192	0.2	0.253957	0.0507914
ENSG00000227193	0.333333	-0.0483241	0.016108
ENSG00000227195	0.333333	0.446504	0.148835
ENSG00000227200	1	0.580221	0.580221
ENSG00000227214	0.866667	0.781774	0.677537
ENSG00000227218	1	1.15182	1.15182
ENSG00000227220	0.333333	0.590555	0.196852
ENSG00000227256	1	0.775238	0.775238
ENSG00000227258	0.6	0.929068	0.557441
ENSG00000227260	0.2	0.144141	0.0288281
ENSG00000227354	1	0.79929	0.79929
ENSG00000227355	0.733333	-0.0398432	0.0292184
ENSG00000227375	1	0.654016	0.654016
ENSG00000227388	0.866667	0.777465	0.673803
ENSG00000227392	1	0.598729	0.598729
ENSG00000227398	0.466667	0.705701	0.329327
ENSG00000227438	0.2	0.227671	0.0455341
ENSG00000227456	0.866667	0.594746	0.515446
ENSG00000227467	-0.466667	-0.232463	-0.108483
ENSG00000227477	1	0.674887	0.674887
ENSG00000227484	1	0.7069	0.7069
ENSG00000227495	0.466667	0.40486	0.188935
ENSG00000227496	-0.2	-0.0395575	-0.00791151
ENSG00000227502	0.333333	0.748534	0.249511
ENSG00000227531	0.2	0.220839	0.0441679
ENSG00000227533	1	0.562445	0.562445
ENSG00000227543	0.866667	0.689448	0.597521
ENSG00000227544	0.2	-0.105256	0.0210513
ENSG00000227579	0.6	0.621357	0.372814
ENSG00000227589	-0.333333	0.133195	-0.0443983
ENSG00000227591	0.2	-0.178527	0.0357055
ENSG00000227598	1	0.748828	0.748828
ENSG00000227602	0.6	0.177423	0.106454
ENSG00000227603	1	1.38126	1.38126
ENSG00000227619	0.6	0.355757	0.213454
ENSG00000227627	1	0.791992	0.791992
ENSG00000227630	0.2	0.227994	0.0455987
ENSG00000227640	1	0.731414	0.731414
ENSG00000227646	1	0.595961	0.595961
ENSG00000227685	0.6	0.0828338	0.0497003
ENSG00000227687	1	1.19975	1.19975
ENSG00000227698	1	0.602952	0.602952
ENSG00000227704	0.733333	0.561442	0.411724
ENSG00000227719	1	0.600296	0.600296
ENSG00000227726	0.333333	0.716441	0.238814
ENSG00000227733	1	0.393127	0.393127
ENSG00000227740	0.0666667	0.0898574	0.0059905
ENSG00000227741	0.866667	0.128191	0.111099
ENSG00000227811	0.6	0.588842	0.353305
ENSG00000227848	1	0.856796	0.856796
ENSG00000227885	1	0.976247	0.976247
ENSG00000227888	0.6	0.293704	0.176222
ENSG00000227908	1	0.535605	0.535605
ENSG00000227925	1	1.78258	1.78258
ENSG00000227953	1	0.429106	0.429106
ENSG00000227954	-0.6	0.2483	-0.14898
ENSG00000227959	0.466667	0.805367	0.375838
ENSG00000227960	1	0.282237	0.282237
ENSG00000227963	1	0.371206	0.371206
ENSG00000228010	1	0.429025	0.429025
ENSG00000228013	0.6	0.263471	0.158083
ENSG00000228022	1	0.347075	0.347075
ENSG00000228028	1	0.52778	0.52778
ENSG00000228037	-0.6	0.0585239	-0.0351144
ENSG00000228044	-0.466667	-0.135222	-0.0631035
ENSG00000228063	1	0.269607	0.269607
ENSG00000228084	1	1.10207	1.10207
ENSG00000228106	1	1.05076	1.05076
ENSG00000228107	1	0.442712	0.442712
ENSG00000228109	1	1.24367	1.24367
ENSG00000228113	0.6	0.514412	0.308647
ENSG00000228115	1	0.412765	0.412765
ENSG00000228126	1	0.460662	0.460662
ENSG00000228137	1	0.702424	0.702424
ENSG00000228142	-0.733333	-0.210037	-0.154027
ENSG00000228192	1	0.732747	0.732747
ENSG00000228201	0.733333	0.660225	0.484165
ENSG00000228204	0.2	0.256913	0.0513825
ENSG00000228214	0.2	-0.110382	0.0220764
ENSG00000228216	1	0.305838	0.305838
ENSG00000228221	-0.733333	-0.204746	-0.150147
ENSG00000228223	1	0.604998	0.604998
ENSG00000228237	1	0.584123	0.584123
ENSG00000228242	1	0.949103	0.949103
ENSG00000228265	1	1.02115	1.02115
ENSG00000228274	1	0.763472	0.763472
ENSG00000228288	1	1.07748	1.07748
ENSG00000228294	-0.466667	0.254755	-0.118886
ENSG00000228302	1	0.762204	0.762204
ENSG00000228315	1	0.746526	0.746526
ENSG00000228318	0.333333	0.718762	0.239587
ENSG00000228323	1	0.545311	0.545311
ENSG00000228327	0.866667	0.14876	0.128925
ENSG00000228340	1	0.563372	0.563372
ENSG00000228350	1	0.747307	0.747307
ENSG00000228352	1	0.792347	0.792347
ENSG00000228393	1	0.491604	0.491604
ENSG00000228395	1	0.617475	0.617475
ENSG00000228401	0.466667	0.137081	0.0639712
ENSG00000228412	1	0.671455	0.671455
ENSG00000228421	1	0.537383	0.537383
ENSG00000228437	1	1.56375	1.56375
ENSG00000228444	1	0.430259	0.430259
ENSG00000228452	1	0.736289	0.736289
ENSG00000228463	1	0.111319	0.111319
ENSG00000228470	1	0.402557	0.402557
ENSG00000228487	1	0.813684	0.813684
ENSG00000228506	0.866667	0.769993	0.667327
ENSG00000228534	-0.6	0.180358	-0.108215
ENSG00000228540	1	0.35133	0.35133
ENSG00000228544	1	0.754772	0.754772
ENSG00000228549	0.333333	0.870519	0.290173
ENSG00000228554	1	0.426203	0.426203
ENSG00000228559	1	1.2308	1.2308
ENSG00000228561	0.6	0.186158	0.111695
ENSG00000228569	1	0.266681	0.266681
ENSG00000228614	1	0.885208	0.885208
ENSG00000228624	1	0.239395	0.239395
ENSG00000228649	1	0.397044	0.397044
ENSG00000228677	1	0.558549	0.558549
ENSG00000228686	-0.466667	0.0560347	-0.0261495
ENSG00000228705	-0.0666667	0.020095	-0.00133967
ENSG00000228709	0.2	0.799295	0.159859
ENSG00000228719	1	0.709078	0.709078
ENSG00000228723	0.6	1.16245	0.69747
ENSG00000228737	0.733333	0.744039	0.545629
ENSG00000228741	-0.2	0.0609072	-0.0121814
ENSG00000228742	1	0.934049	0.934049
ENSG00000228775	1	0.14377	0.14377
ENSG00000228779	0.6	0.525335	0.315201
ENSG00000228792	-0.333333	-0.0352455	-0.0117485
ENSG00000228793	0.6	0.447714	0.268629
ENSG00000228794	1	0.830021	0.830021
ENSG00000228798	-0.866667	0.00821419	-0.00711896
ENSG00000228801	1	0.831965	0.831965
ENSG00000228817	-0.2	0.190715	-0.038143
ENSG00000228839	1	0.632845	0.632845
ENSG00000228852	1	0.684806	0.684806
ENSG00000228878	1	0.489509	0.489509
ENSG00000228886	1	0.470904	0.470904
ENSG00000228889	0.866667	0.543704	0.47121
ENSG00000228917	0.2	0.334866	0.0669732
ENSG00000228952	0.6	1.65981	0.995884
ENSG00000228962	0.333333	0.132981	0.0443269
ENSG00000229036	1	0.766697	0.766697
ENSG00000229043	1	1.00967	1.00967
ENSG00000229108	0.733333	0.160478	0.117684
ENSG00000229109	1	0.728047	0.728047
ENSG00000229111	0.733333	0.809432	0.593583
ENSG00000229124	0.733333	0.410064	0.300713
ENSG00000229137	0.466667	0.0666547	0.0311055
ENSG00000229152	1	1.06239	1.06239
ENSG00000229153	0.733333	0.157259	0.115323
ENSG00000229155	0.866667	0.0537201	0.0465574
ENSG00000229178	1	0.808883	0.808883
ENSG00000229180	0.466667	0.606303	0.282942
ENSG00000229190	0.733333	0.563256	0.413055
ENSG00000229196	1	1.09385	1.09385
ENSG00000229214	1	0.681146	0.681146
ENSG00000229228	-0.733333	-0.695356	-0.509928
ENSG00000229233	0.866667	0.343869	0.29802
ENSG00000229274	-0.2	-0.00194617	-0.000389234
ENSG00000229282	-0.2	0.115949	-0.0231898
ENSG00000229291	0.866667	0.167233	0.144935
ENSG00000229312	0.2	0.0403475	0.0080695
ENSG00000229325	1	0.704775	0.704775
ENSG00000229348	1	0.544325	0.544325
ENSG00000229393	-0.6	0.0911827	-0.0547096
ENSG00000229431	1	0.583429	0.583429
ENSG00000229481	0.6	0.808457	0.485074
ENSG00000229539	1	1.35681	1.35681
ENSG00000229587	1	0.730681	0.730681
ENSG00000229588	0.466667	-0.0668387	0.0311914
ENSG00000229589	0.733333	0.605941	0.444357
ENSG00000229591	1	0.655304	0.655304
ENSG00000229611	0.333333	0.337208	0.112403
ENSG00000229628	1	0.234567	0.234567
ENSG00000229645	0.333333	0.26023	0.0867432
ENSG00000229646	1	0.310987	0.310987
ENSG00000229660	0.6	0.771081	0.462648
ENSG00000229664	0.2	0.119593	0.0239186
ENSG00000229666	0.466667	0.128888	0.0601479
ENSG00000229694	-0.466667	0.0969016	-0.0452207
ENSG00000229728	1	0.769354	0.769354
ENSG00000229739	1	0.246758	0.246758
ENSG00000229771	-1	-0.34366	-0.34366
ENSG00000229780	1	0.664228	0.664228
ENSG00000229782	-0.333333	0.094479	-0.031493
ENSG00000229791	1	0.222292	0.222292
ENSG00000229801	1	0.0792017	0.0792017
ENSG00000229832	1	0.608445	0.608445
ENSG00000229841	1	0.647038	0.647038
ENSG00000229848	0.733333	0.672495	0.493163
ENSG00000229852	1	1.14193	1.14193
ENSG00000229869	0.733333	0.490241	0.35951
ENSG00000229873	1	0.483369	0.483369
ENSG00000229874	0.333333	0.00940925	0.00313642
ENSG00000229891	0.333333	0.832592	0.277531
ENSG00000229896	0.6	0.520259	0.312156
ENSG00000229901	1	0.759979	0.759979
ENSG00000229912	1	0.945724	0.945724
ENSG00000229921	0.733333	0.940596	0.689771
ENSG00000229931	0.866667	0.330175	0.286152
ENSG00000229950	-0.733333	0.0141664	-0.0103887
ENSG00000229953	0.466667	-0.151497	0.0706987
ENSG00000229961	-0.6	-0.287347	-0.172408
ENSG00000229970	0.866667	1.07492	0.931594
ENSG00000229980	1	0.419915	0.419915
ENSG00000230061	-0.6	-0.22772	-0.136632
ENSG00000230074	0.2	0.453286	0.0906571
ENSG00000230082	0.866667	0.838149	0.726396
ENSG00000230084	0.866667	0.998518	0.865382
ENSG00000230107	0.866667	0.650069	0.563393
ENSG00000230113	0.6	0.565915	0.339549
ENSG00000230124	1	0.75664	0.75664
ENSG00000230126	0.733333	0.67834	0.497449
ENSG00000230148	0.6	0.370498	0.222299
ENSG00000230155	0.6	0.0342368	0.0205421
ENSG00000230177	1	0.436261	0.436261
ENSG00000230197	1	0.449494	0.449494
ENSG00000230212	0.466667	0.261834	0.122189
ENSG00000230223	-0.733333	-0.0484531	-0.0355323
ENSG00000230257	0.733333	1.04839	0.768821
ENSG00000230262	1	1.14013	1.14013
ENSG00000230266	0.0666667	0.312084	0.0208056
ENSG00000230285	0.466667	0.438262	0.204522
ENSG00000230289	1	0.563759	0.563759
ENSG00000230290	-0.2	0.340147	-0.0680295
ENSG00000230303	1	0.586129	0.586129
ENSG00000230310	1	0.592775	0.592775
ENSG00000230316	-0.333333	0.106728	-0.0355761
ENSG00000230333	0.6	0.293507	0.176104
ENSG00000230366	0.2	0.399316	0.0798632
ENSG00000230368	0.6	0.312018	0.187211
ENSG00000230387	-0.466667	-0.0316569	-0.0147732
ENSG00000230415	-0.2	0.768083	-0.153617
ENSG00000230435	1	0.308015	0.308015
ENSG00000230438	-0.6	-0.410983	-0.24659
ENSG00000230439	0.2	0.930726	0.186145
ENSG00000230454	0.2	0.428908	0.0857817
ENSG00000230461	0.866667	-0.00518382	0.00449264
ENSG00000230470	1	0.328522	0.328522
ENSG00000230479	0.2	0.196662	0.0393324
ENSG00000230487	0.333333	0.691573	0.230524
ENSG00000230498	0.0666667	0.527069	0.0351379
ENSG00000230506	-0.2	0.375168	-0.0750336
ENSG00000230513	1	0.874183	0.874183
ENSG00000230530	0.866667	0.64174	0.556175
ENSG00000230533	1	0.948989	0.948989
ENSG00000230537	1	0.436584	0.436584
ENSG00000230561	1	0.50062	0.50062
ENSG00000230563	0.866667	0.841017	0.728881
ENSG00000230612	1	0.759208	0.759208
ENSG00000230613	1	0.578088	0.578088
ENSG00000230623	0.6	0.151189	0.0907133
ENSG00000230628	1	0.10074	0.10074
ENSG00000230630	-0.2	-0.166739	-0.0333479
ENSG00000230631	1	0.27656	0.27656
ENSG00000230633	-0.333333	0.396242	-0.132081
ENSG00000230641	0.733333	-0.0152007	0.0111472
ENSG00000230648	0.866667	0.555606	0.481525
ENSG00000230658	1	0.736011	0.736011
ENSG00000230698	0.866667	0.661534	0.57333
ENSG00000230699	0.866667	0.414832	0.359521
ENSG00000230709	-0.6	0.188073	-0.112844
ENSG00000230725	1	0.428622	0.428622
ENSG00000230732	1	0.559937	0.559937
ENSG00000230736	1	0.477272	0.477272
ENSG00000230751	0.6	0.23325	0.13995
ENSG00000230753	0.6	0.6036	0.36216
ENSG00000230798	0.0666667	0.853579	0.0569052
ENSG00000230812	-0.2	0.557919	-0.111584
ENSG00000230825	1	0.539618	0.539618
ENSG00000230839	-0.2	0.154075	-0.030815
ENSG00000230850	-0.866667	-0.122836	-0.106458
ENSG00000230880	-0.733333	-0.126499	-0.0927661
ENSG00000230910	0.333333	0.149283	0.0497611
ENSG00000230912	1	0.727401	0.727401
ENSG00000230925	0.333333	0.325453	0.108484
ENSG00000230937	-0.466667	-0.636666	-0.297111
ENSG00000230939	1	0.477075	0.477075
ENSG00000230943	0.0666667	0.880895	0.0587263
ENSG00000230978	1	0.509091	0.509091
ENSG00000231010	1	0.748461	0.748461
ENSG00000231023	-0.2	-0.0222997	-0.00445994
ENSG00000231028	0.866667	0.510994	0.442861
ENSG00000231050	1	0.558404	0.558404
ENSG00000231057	-0.2	-0.210682	-0.0421364
ENSG00000231064	0.333333	0.540824	0.180275
ENSG00000231073	1	0.401626	0.401626
ENSG00000231074	1	0.923102	0.923102
ENSG00000231081	1	0.852252	0.852252
ENSG00000231106	-0.733333	-0.0772466	-0.0566475
ENSG00000231107	1	1.03111	1.03111
ENSG00000231113	1	0.392381	0.392381
ENSG00000231119	1	0.407551	0.407551
ENSG00000231125	1	0.690765	0.690765
ENSG00000231128	0.2	0.193238	0.0386476
ENSG00000231133	0.333333	-0.00737569	0.00245856
ENSG00000231140	-0.0666667	0.295995	-0.019733
ENSG00000231170	0.333333	0.169614	0.0565379
ENSG00000231185	1	1.32554	1.32554
ENSG00000231196	1	0.384561	0.384561
ENSG00000231210	1	0.874251	0.874251
ENSG00000231226	-0.466667	-0.0467825	-0.0218318
ENSG00000231231	1	0.263919	0.263919
ENSG00000231249	1	1.04584	1.04584
ENSG00000231290	0.333333	0.0385017	0.0128339
ENSG00000231298	0.0666667	0.0656995	0.00437997
ENSG00000231305	1	1.23198	1.23198
ENSG00000231346	0.866667	0.340183	0.294825
ENSG00000231365	1	1.01286	1.01286
ENSG00000231373	1	0.377313	0.377313
ENSG00000231393	1	0.532042	0.532042
ENSG00000231407	0.6	0.0070677	0.00424062
ENSG00000231412	-0.333333	0.0387597	-0.0129199
ENSG00000231419	0.2	-0.0416002	0.00832003
ENSG00000231424	0.2	-0.0223611	0.00447223
ENSG00000231439	0.466667	0.694938	0.324304
ENSG00000231441	1	0.360392	0.360392
ENSG00000231465	-0.333333	-0.123529	-0.0411763
ENSG00000231473	0.333333	0.152232	0.0507441
ENSG00000231483	0.733333	0.791244	0.580246
ENSG00000231507	-0.2	-0.0530726	-0.0106145
ENSG00000231519	1	0.605708	0.605708
ENSG00000231527	0.2	0.591671	0.118334
ENSG00000231528	1	0.762902	0.762902
ENSG00000231530	1	0.66515	0.66515
ENSG00000231533	1	0.47733	0.47733
ENSG00000231563	1	0.933446	0.933446
ENSG00000231574	-0.0666667	0.346507	-0.0231005
ENSG00000231595	1	0.59893	0.59893
ENSG00000231607	0.733333	0.53094	0.389356
ENSG00000231611	1	0.742107	0.742107
ENSG00000231612	1	0.52975	0.52975
ENSG00000231613	-0.2	0.150989	-0.0301977
ENSG00000231616	1	0.598748	0.598748
ENSG00000231628	0.733333	0.513878	0.376844
ENSG00000231652	1	0.410388	0.410388
ENSG00000231663	1	0.608314	0.608314
ENSG00000231690	0.2	0.240936	0.0481872
ENSG00000231691	1	0.21389	0.21389
ENSG00000231703	0.333333	0.318307	0.106102
ENSG00000231711	1	0.817133	0.817133
ENSG00000231720	-0.733333	0.0732437	-0.0537121
ENSG00000231721	1	0.602035	0.602035
ENSG00000231734	0.866667	0.158512	0.137377
ENSG00000231742	1	0.992246	0.992246
ENSG00000231760	0.6	0.6643	0.39858
ENSG00000231764	0.6	0.427291	0.256374
ENSG00000231768	-0.0666667	-0.0621041	-0.00414027
ENSG00000231769	1	0.857262	0.857262
ENSG00000231770	1	1.03761	1.03761
ENSG00000231806	1	0.921767	0.921767
ENSG00000231816	-0.333333	0.583508	-0.194503
ENSG00000231840	0.866667	0.542792	0.47042
ENSG00000231842	1	0.548833	0.548833
ENSG00000231856	0.866667	0.564856	0.489542
ENSG00000231871	1	0.384916	0.384916
ENSG00000231873	0.733333	0.539685	0.395769
ENSG00000231881	-0.333333	0.105519	-0.035173
ENSG00000231889	1	0.762944	0.762944
ENSG00000231892	-0.0666667	0.223047	-0.0148698
ENSG00000231901	-0.2	0.323924	-0.0647849
ENSG00000231920	0.866667	0.721919	0.625664
ENSG00000231966	1	0.203829	0.203829
ENSG00000231990	-0.866667	-0.828196	-0.71777
ENSG00000231993	1	1.41602	1.41602
ENSG00000231999	1	0.599494	0.599494
ENSG00000232006	0.6	0.234306	0.140584
ENSG00000232019	0.466667	-0.0251483	0.0117359
ENSG00000232043	1	0.298591	0.298591
ENSG00000232063	1	0.485506	0.485506
ENSG00000232065	1	1.15285	1.15285
ENSG00000232082	1	0.620575	0.620575
ENSG00000232093	0.6	0.809345	0.485607
ENSG00000232098	1	0.867935	0.867935
ENSG00000232104	1	0.522069	0.522069
ENSG00000232118	1	0.373008	0.373008
ENSG00000232124	0.0666667	0.0672281	0.00448188
ENSG00000232151	1	0.299679	0.299679
ENSG00000232188	-0.466667	0.0174708	-0.00815304
ENSG00000232192	0.333333	0.276443	0.0921476
ENSG00000232194	1	0.575567	0.575567
ENSG00000232274	-1	-0.142875	-0.142875
ENSG00000232310	1	0.313184	0.313184
ENSG00000232311	-0.466667	0.361409	-0.168657
ENSG00000232324	1	0.604383	0.604383
ENSG00000232336	1	0.23405	0.23405
ENSG00000232347	1	0.446156	0.446156
ENSG00000232352	0.866667	1.13007	0.979391
ENSG00000232354	0.866667	0.85315	0.739397
ENSG00000232363	1	0.623438	0.623438
ENSG00000232386	0.0666667	-0.166867	0.0111245
ENSG00000232388	1	0.987702	0.987702
ENSG00000232415	1	0.943505	0.943505
ENSG00000232442	1	0.619966	0.619966
ENSG00000232445	1	1.46368	1.46368
ENSG00000232453	0.866667	1.05067	0.910578
ENSG00000232480	0.733333	0.412709	0.302654
ENSG00000232498	0.2	-0.208807	0.0417613
ENSG00000232519	1	0.550191	0.550191
ENSG00000232527	0.466667	-0.0375307	0.0175143
ENSG00000232533	1	0.837341	0.837341
ENSG00000232536	1	0.495173	0.495173
ENSG00000232545	1	0.525459	0.525459
ENSG00000232586	1	0.748583	0.748583
ENSG00000232600	0.6	0.416036	0.249622
ENSG00000232618	0.466667	0.117616	0.0548876
ENSG00000232628	0.333333	-0.114811	0.0382703
ENSG00000232636	0.0666667	-0.0691976	0.00461317
ENSG00000232640	0.6	0.788037	0.472822
ENSG00000232645	1	0.953414	0.953414
ENSG00000232648	1	0.312877	0.312877
ENSG00000232677	0.866667	0.979009	0.848475
ENSG00000232679	0.733333	-0.141163	0.10352
ENSG00000232680	1	0.328829	0.328829
ENSG00000232686	1	0.689424	0.689424
ENSG00000232694	-0.2	0.0421075	-0.0084215
ENSG00000232698	-0.866667	-0.229105	-0.198558
ENSG00000232710	1	1.23128	1.23128
ENSG00000232721	1	0.225626	0.225626
ENSG00000232729	0.333333	0.218439	0.0728129
ENSG00000232754	1	0.648954	0.648954
ENSG00000232756	1	0.509623	0.509623
ENSG00000232759	0.333333	0.263845	0.0879484
ENSG00000232803	0.733333	0.106034	0.077758
ENSG00000232807	-0.0666667	0.0955346	-0.00636897
ENSG00000232811	0.866667	0.687846	0.596133
ENSG00000232814	0.866667	0.491254	0.425753
ENSG00000232860	1	0.483006	0.483006
ENSG00000232874	0.733333	0.34249	0.251159
ENSG00000232876	0.466667	0.385576	0.179935
ENSG00000232878	0.466667	1.08399	0.505861
ENSG00000232884	1	0.157629	0.157629
ENSG00000232907	1	0.390241	0.390241
ENSG00000232909	0.0666667	0.195815	0.0130543
ENSG00000232940	0.866667	0.625186	0.541828
ENSG00000232949	1	0.310015	0.310015
ENSG00000232956	1	0.904139	0.904139
ENSG00000232977	-0.333333	0.29044	-0.0968135
ENSG00000232995	1	0.555678	0.555678
ENSG00000233006	0.733333	0.994291	0.729147
ENSG00000233013	0.6	0.147619	0.0885716
ENSG00000233016	1	1.28026	1.28026
ENSG00000233017	0.333333	-0.0724358	0.0241453
ENSG00000233029	1	0.160476	0.160476
ENSG00000233030	1	0.533172	0.533172
ENSG00000233038	0.0666667	0.0759758	0.00506505
ENSG00000233056	1	-0.330458	0.330458
ENSG00000233058	1	0.9857	0.9857
ENSG00000233064	0.866667	0.522349	0.452703
ENSG00000233073	-0.333333	-0.0354433	-0.0118144
ENSG00000233077	1	0.729711	0.729711
ENSG00000233080	0.0666667	0.100085	0.00667235
ENSG00000233081	1	0.420671	0.420671
ENSG00000233098	1	0.626741	0.626741
ENSG00000233101	0.333333	0.61534	0.205113
ENSG00000233108	1	0.319513	0.319513
ENSG00000233110	0.466667	0.398719	0.186069
ENSG00000233117	-0.333333	-0.252206	-0.0840686
ENSG00000233137	1	1.121	1.121
ENSG00000233184	1	1.13942	1.13942
ENSG00000233214	-0.6	0.257591	-0.154555
ENSG00000233223	1	0.753328	0.753328
ENSG00000233237	1	0.500124	0.500124
ENSG00000233244	0.866667	0.516071	0.447262
ENSG00000233308	0.733333	0.066053	0.0484389
ENSG00000233330	1	0.825415	0.825415
ENSG00000233332	1	0.304307	0.304307
ENSG00000233351	-0.2	0.512855	-0.102571
ENSG00000233355	-0.733333	-0.613369	-0.449804
ENSG00000233360	0.466667	0.286928	0.1339
ENSG00000233368	1	0.344613	0.344613
ENSG00000233384	-0.6	-0.694137	-0.416482
ENSG00000233393	1	-0.0733692	0.0733692
ENSG00000233396	0.2	0.23281	0.0465621
ENSG00000233411	0.866667	0.0587028	0.0508757
ENSG00000233421	0.333333	1.0165	0.338835
ENSG00000233429	1	0.286491	0.286491
ENSG00000233430	0.866667	0.126582	0.109704
ENSG00000233452	0.2	0.296476	0.0592952
ENSG00000233461	1	1.01252	1.01252
ENSG00000233483	1	0.707233	0.707233
ENSG00000233491	0.0666667	0.530089	0.0353393
ENSG00000233509	0.6	0.279104	0.167462
ENSG00000233521	0.333333	0.159949	0.0533165
ENSG00000233527	0.866667	0.859968	0.745305
ENSG00000233529	0.733333	-0.0204015	0.0149611
ENSG00000233532	-0.0666667	0.395811	-0.0263874
ENSG00000233542	-0.733333	-0.0195058	-0.0143042
ENSG00000233554	1	0.755548	0.755548
ENSG00000233559	0.733333	0.412894	0.302789
ENSG00000233593	0.6	0.890905	0.534543
ENSG00000233602	0.866667	0.233477	0.202347
ENSG00000233613	1	0.848573	0.848573
ENSG00000233627	0.466667	0.75792	0.353696
ENSG00000233672	1	0.478097	0.478097
ENSG00000233682	-0.333333	-0.157772	-0.0525908
ENSG00000233695	1	0.763863	0.763863
ENSG00000233705	0.333333	0.100026	0.0333419
ENSG00000233730	-0.2	0.436346	-0.0872691
ENSG00000233760	0.2	-0.215126	0.0430252
ENSG00000233791	1	0.201833	0.201833
ENSG00000233818	0.2	0.210086	0.0420171
ENSG00000233834	1	0.950516	0.950516
ENSG00000233844	1	0.445369	0.445369
ENSG00000233885	1	0.829028	0.829028
ENSG00000233893	0.2	0.265266	0.0530533
ENSG00000233895	1	0.91458	0.91458
ENSG00000233901	0.6	0.364359	0.218615
ENSG00000233903	1	1.32562	1.32562
ENSG00000233912	1	0.614959	0.614959
ENSG00000233919	-0.466667	0.229294	-0.107004
ENSG00000233922	1	0.700117	0.700117
ENSG00000233936	0.2	0.173801	0.0347602
ENSG00000233937	0.866667	0.871946	0.755686
ENSG00000233942	0.333333	0.53996	0.179987
ENSG00000233967	1	1.04654	1.04654
ENSG00000234006	0.466667	0.384926	0.179632
ENSG00000234035	1	0.822153	0.822153
ENSG00000234037	0.0666667	0.454873	0.0303249
ENSG00000234076	0.2	0.646344	0.129269
ENSG00000234084	0.733333	0.361066	0.264782
ENSG00000234141	1	0.628144	0.628144
ENSG00000234147	1	1.19478	1.19478
ENSG00000234155	1	0.772194	0.772194
ENSG00000234160	1	1.31522	1.31522
ENSG00000234181	0.866667	0.276282	0.239444
ENSG00000234183	1	0.433601	0.433601
ENSG00000234184	-0.466667	-0.0436876	-0.0203875
ENSG00000234197	-0.6	-0.131699	-0.0790191
ENSG00000234215	1	0.243213	0.243213
ENSG00000234222	0.6	0.270151	0.16209
ENSG00000234225	-0.466667	0.109397	-0.0510518
ENSG00000234245	1	0.580465	0.580465
ENSG00000234252	1	0.434112	0.434112
ENSG00000234263	1	0.494989	0.494989
ENSG00000234277	1	0.420864	0.420864
ENSG00000234283	0.866667	0.280056	0.242715
ENSG00000234286	0.866667	0.796311	0.690136
ENSG00000234290	0.6	0.999801	0.599881
ENSG00000234292	0.866667	1.23518	1.07049
ENSG00000234327	1	0.785409	0.785409
ENSG00000234380	1	1.44998	1.44998
ENSG00000234396	0.6	0.156953	0.0941719
ENSG00000234418	-0.466667	-0.0356314	-0.016628
ENSG00000234427	1	0.892117	0.892117
ENSG00000234432	1	0.803418	0.803418
ENSG00000234456	-0.466667	-0.246387	-0.114981
ENSG00000234459	1	0.271651	0.271651
ENSG00000234476	-0.466667	0.0380557	-0.0177593
ENSG00000234477	0.866667	0.16739	0.145071
ENSG00000234478	0.733333	0.368193	0.270008
ENSG00000234494	1	0.985425	0.985425
ENSG00000234506	0.866667	0.242455	0.210128
ENSG00000234535	-0.0666667	0.248889	-0.0165926
ENSG00000234571	1	0.188974	0.188974
ENSG00000234610	0.2	0.146872	0.0293744
ENSG00000234614	1	0.99882	0.99882
ENSG00000234616	1	0.0696067	0.0696067
ENSG00000234617	1	0.290944	0.290944
ENSG00000234630	1	0.52058	0.52058
ENSG00000234647	0.333333	0.177907	0.0593024
ENSG00000234661	0.733333	0.0475046	0.0348367
ENSG00000234665	0.0666667	-0.0377711	0.00251807
ENSG00000234678	1	0.793718	0.793718
ENSG00000234684	1	0.851313	0.851313
ENSG00000234692	1	0.536685	0.536685
ENSG00000234694	1	0.814871	0.814871
ENSG00000234695	-0.733333	0.0592136	-0.0434233
ENSG00000234705	0.866667	0.997854	0.864807
ENSG00000234715	-1	-0.253286	-0.253286
ENSG00000234740	0.6	0.449372	0.269623
ENSG00000234741	1	1.03324	1.03324
ENSG00000234753	1	0.842711	0.842711
ENSG00000234771	1	1.18479	1.18479
ENSG00000234772	1	0.306749	0.306749
ENSG00000234773	1	0.984346	0.984346
ENSG00000234779	-0.6	-0.161728	-0.0970369
ENSG00000234789	0.6	0.459304	0.275582
ENSG00000234807	0.333333	0.666155	0.222052
ENSG00000234840	0.866667	0.636727	0.55183
ENSG00000234869	0.866667	0.698658	0.605504
ENSG00000234883	0.2	0.259108	0.0518216
ENSG00000234899	0.2	0.112205	0.0224411
ENSG00000234912	1	0.767531	0.767531
ENSG00000234917	1	0.588468	0.588468
ENSG00000234928	0.6	0.461682	0.277009
ENSG00000234956	0.0666667	0.18591	0.012394
ENSG00000234978	-1	-0.204687	-0.204687
ENSG00000234996	0.333333	0.462026	0.154009
ENSG00000234998	-0.333333	-0.227928	-0.0759759
ENSG00000235021	-0.0666667	0.192368	-0.0128245
ENSG00000235023	0.733333	0.361695	0.265243
ENSG00000235029	1	0.302388	0.302388
ENSG00000235033	1	0.347343	0.347343
ENSG00000235049	-0.6	-0.13307	-0.0798418
ENSG00000235077	0.866667	0.204201	0.176974
ENSG00000235079	1	0.699321	0.699321
ENSG00000235086	-0.2	-0.0183043	-0.00366086
ENSG00000235091	0.866667	1.14013	0.988116
ENSG00000235106	1	0.930894	0.930894
ENSG00000235117	0.333333	0.813321	0.271107
ENSG00000235119	-0.2	0.5913	-0.11826
ENSG00000235123	-0.866667	-2.33956	-2.02762
ENSG00000235138	1	0.626089	0.626089
ENSG00000235142	0.6	0.313186	0.187911
ENSG00000235146	-0.466667	0.0696588	-0.0325074
ENSG00000235159	1	0.727082	0.727082
ENSG00000235172	1	0.418577	0.418577
ENSG00000235204	1	0.886691	0.886691
ENSG00000235209	1	0.843655	0.843655
ENSG00000235214	0.333333	0.670861	0.22362
ENSG00000235236	1	0.617442	0.617442
ENSG00000235237	-0.333333	-0.00413129	-0.0013771
ENSG00000235246	1	0.492978	0.492978
ENSG00000235257	0.866667	0.724073	0.62753
ENSG00000235269	0.866667	0.584716	0.506754
ENSG00000235271	0.0666667	0.181486	0.0120991
ENSG00000235280	1	1.15959	1.15959
ENSG00000235296	0.866667	0.682638	0.59162
ENSG00000235298	1	1.01194	1.01194
ENSG00000235313	1	0.47282	0.47282
ENSG00000235314	1	0.490809	0.490809
ENSG00000235326	1	0.613553	0.613553
ENSG00000235366	-0.2	0.327317	-0.0654633
ENSG00000235373	0.0666667	0.191897	0.0127931
ENSG00000235381	1	0.459554	0.459554
ENSG00000235387	0.0666667	0.183479	0.0122319
ENSG00000235398	1	0.245778	0.245778
ENSG00000235408	1	1.03633	1.03633
ENSG00000235453	1	0.882397	0.882397
ENSG00000235475	0.6	0.455489	0.273293
ENSG00000235477	1	0.671641	0.671641
ENSG00000235481	1	0.529065	0.529065
ENSG00000235488	1	0.701821	0.701821
ENSG00000235501	-0.2	0.887585	-0.177517
ENSG00000235527	0.733333	0.481214	0.35289
ENSG00000235530	1	0.791241	0.791241
ENSG00000235532	-0.333333	0.0476539	-0.0158846
ENSG00000235560	1	0.764036	0.764036
ENSG00000235565	1	0.687272	0.687272
ENSG00000235590	0.866667	0.331175	0.287018
ENSG00000235601	-0.333333	-0.156912	-0.052304
ENSG00000235609	1	0.433431	0.433431
ENSG00000235621	-0.866667	0.0237472	-0.0205809
ENSG00000235652	-0.0666667	0.540272	-0.0360181
ENSG00000235659	0.0666667	0.251072	0.0167382
ENSG00000235663	1	0.522041	0.522041
ENSG00000235706	0.866667	0.606239	0.525407
ENSG00000235772	0.866667	0.826889	0.716637
ENSG00000235781	0.733333	0.467425	0.342778
ENSG00000235795	1	0.882844	0.882844
ENSG00000235831	1	0.534204	0.534204
ENSG00000235837	1	0.39305	0.39305
ENSG00000235872	1	0.554029	0.554029
ENSG00000235884	1	1.18281	1.18281
ENSG00000235888	0.0666667	0.141318	0.0094212
ENSG00000235890	0.333333	0.570913	0.190304
ENSG00000235897	1	0.958906	0.958906
ENSG00000235899	1	0.704869	0.704869
ENSG00000235903	1	-0.00106892	0.00106892
ENSG00000235904	1	1.1483	1.1483
ENSG00000235908	1	0.828534	0.828534
ENSG00000235910	0.333333	0.495585	0.165195
ENSG00000235919	1	0.684447	0.684447
ENSG00000235927	1	0.758795	0.758795
ENSG00000235947	1	0.987504	0.987504
ENSG00000235954	1	0.758993	0.758993
ENSG00000235958	1	0.548325	0.548325
ENSG00000235989	0.2	0.397174	0.0794348
ENSG00000235994	0.866667	0.43625	0.378084
ENSG00000235999	0.733333	0.150041	0.11003
ENSG00000236021	1	0.523224	0.523224
ENSG00000236022	0.866667	0.357099	0.309486
ENSG00000236028	0.866667	0.481805	0.417564
ENSG00000236039	0.2	0.717743	0.143549
ENSG00000236045	0.466667	0.506663	0.236443
ENSG00000236051	1	0.3576	0.3576
ENSG00000236066	0.333333	0.361041	0.120347
ENSG00000236081	-0.733333	0.225377	-0.165277
ENSG00000236088	1	0.710112	0.710112
ENSG00000236094	0.733333	0.172937	0.126821
ENSG00000236095	0.6	0.85381	0.512286
ENSG00000236098	0.0666667	0.37175	0.0247833
ENSG00000236137	1	0.759947	0.759947
ENSG00000236140	1	0.481676	0.481676
ENSG00000236144	1	0.605378	0.605378
ENSG00000236164	-0.466667	-0.2266	-0.105747
ENSG00000236173	0.733333	0.332397	0.243758
ENSG00000236199	0.866667	0.894608	0.775327
ENSG00000236200	1	0.98665	0.98665
ENSG00000236212	1	0.41719	0.41719
ENSG00000236234	1	0.375215	0.375215
ENSG00000236242	0.2	0.415038	0.0830076
ENSG00000236268	-0.0666667	0.435083	-0.0290055
ENSG00000236299	0.333333	0.00390991	0.0013033
ENSG00000236304	-0.333333	-0.231527	-0.0771756
ENSG00000236305	1	1.25588	1.25588
ENSG00000236318	1	0.742018	0.742018
ENSG00000236322	-0.866667	-0.220222	-0.190859
ENSG00000236345	0.733333	0.760421	0.557642
ENSG00000236352	0.333333	0.0800677	0.0266892
ENSG00000236358	0.733333	0.126972	0.0931129
ENSG00000236364	-0.466667	0.0618824	-0.0288785
ENSG00000236377	0.733333	0.590749	0.433216
ENSG00000236383	1	0.577759	0.577759
ENSG00000236404	1	0.224575	0.224575
ENSG00000236438	0.6	0.250834	0.150501
ENSG00000236452	0.2	0.189644	0.0379289
ENSG00000236453	0.6	0.413536	0.248121
ENSG00000236481	-0.2	-0.480711	-0.0961422
ENSG00000236499	0.733333	0.471816	0.345998
ENSG00000236514	1	0.838161	0.838161
ENSG00000236519	0.866667	0.554014	0.480146
ENSG00000236526	0.6	0.501269	0.300762
ENSG00000236537	1	0.902881	0.902881
ENSG00000236540	0.733333	0.616433	0.452051
ENSG00000236559	1	0.422294	0.422294
ENSG00000236591	0.2	0.781215	0.156243
ENSG00000236601	0.333333	-0.0250784	0.00835948
ENSG00000236618	0.866667	1.05791	0.916854
ENSG00000236643	0.6	0.21594	0.129564
ENSG00000236663	0.866667	1.40885	1.221
ENSG00000236700	0.333333	0.658308	0.219436
ENSG00000236708	-1	-0.145707	-0.145707
ENSG00000236711	0.866667	0.1479	0.12818
ENSG00000236714	0.866667	1.48166	1.28411
ENSG00000236740	-0.333333	-0.123746	-0.0412488
ENSG00000236743	1	-0.0651801	0.0651801
ENSG00000236753	1	0.666853	0.666853
ENSG00000236772	1	0.381574	0.381574
ENSG00000236778	1	0.41578	0.41578
ENSG00000236830	0.733333	1.10674	0.81161
ENSG00000236833	1	0.880288	0.880288
ENSG00000236846	1	0.666029	0.666029
ENSG00000236849	-0.0666667	0.297856	-0.0198571
ENSG00000236850	1	0.83845	0.83845
ENSG00000236861	0.0666667	0.235287	0.0156858
ENSG00000236869	-0.0666667	0.209443	-0.0139629
ENSG00000236896	0.2	0.310936	0.0621871
ENSG00000236901	1	1.19488	1.19488
ENSG00000236908	1	0.610026	0.610026
ENSG00000236914	1	0.597184	0.597184
ENSG00000236924	1	0.602735	0.602735
ENSG00000236933	0.466667	0.0183431	0.0085601
ENSG00000236943	0.333333	0.128633	0.0428777
ENSG00000236947	1	0.926152	0.926152
ENSG00000236953	1	0.491702	0.491702
ENSG00000236975	1	0.95966	0.95966
ENSG00000237009	0.333333	0.945052	0.315017
ENSG00000237015	1	0.767896	0.767896
ENSG00000237017	0.6	0.275472	0.165283
ENSG00000237037	0.866667	1.2952	1.1225
ENSG00000237073	0.866667	0.601499	0.521299
ENSG00000237074	1	0.428034	0.428034
ENSG00000237094	-0.333333	0.128091	-0.0426971
ENSG00000237152	1	0.352471	0.352471
ENSG00000237181	-0.333333	0.0911438	-0.0303813
ENSG00000237187	1	0.919271	0.919271
ENSG00000237188	0.866667	0.478374	0.414591
ENSG00000237189	-0.0666667	0.450842	-0.0300561
ENSG00000237234	-0.333333	0.22778	-0.0759268
ENSG00000237248	-1	-0.0703169	-0.0703169
ENSG00000237250	0.733333	0.0373378	0.027381
ENSG00000237253	1	0.396922	0.396922
ENSG00000237310	1	1.07988	1.07988
ENSG00000237352	-0.2	0.294382	-0.0588764
ENSG00000237356	1	0.764952	0.764952
ENSG00000237357	0.0666667	0.27428	0.0182853
ENSG00000237361	0.733333	-0.397667	0.291622
ENSG00000237371	-0.866667	-0.176526	-0.15299
ENSG00000237372	0.2	0.584285	0.116857
ENSG00000237399	1	0.720645	0.720645
ENSG00000237413	0.466667	0.112748	0.0526159
ENSG00000237416	1	0.591752	0.591752
ENSG00000237422	0.2	0.506689	0.101338
ENSG00000237438	1	0.831737	0.831737
ENSG00000237463	0.6	0.58581	0.351486
ENSG00000237476	1	0.727172	0.727172
ENSG00000237480	0.333333	-0.0716856	0.0238952
ENSG00000237481	0.6	0.311704	0.187023
ENSG00000237491	0.866667	0.515114	0.446432
ENSG00000237499	0.866667	0.566519	0.490983
ENSG00000237502	0.866667	0.340025	0.294688
ENSG00000237513	-0.466667	-0.0556551	-0.0259724
ENSG00000237517	0.0666667	0.402369	0.0268246
ENSG00000237520	1	0.521178	0.521178
ENSG00000237529	0.466667	0.495978	0.231457
ENSG00000237548	0.6	0.894273	0.536564
ENSG00000237594	0.866667	0.651131	0.564313
ENSG00000237595	1	0.686816	0.686816
ENSG00000237596	0.6	0.294255	0.176553
ENSG00000237604	-0.0666667	0.0841548	-0.00561032
ENSG00000237605	1	0.514972	0.514972
ENSG00000237609	0.466667	0.174975	0.0816549
ENSG00000237643	-0.333333	0.226578	-0.0755261
ENSG00000237664	0.333333	0.559009	0.186336
ENSG00000237685	0.6	0.204888	0.122933
ENSG00000237686	0.466667	0.303419	0.141595
ENSG00000237697	0.466667	0.0944897	0.0440952
ENSG00000237718	0.333333	0.243278	0.0810927
ENSG00000237721	1	0.239577	0.239577
ENSG00000237773	1	0.413248	0.413248
ENSG00000237781	-0.333333	0.0736736	-0.0245579
ENSG00000237805	0.866667	0.0983043	0.085197
ENSG00000237807	-0.866667	-0.335102	-0.290422
ENSG00000237813	1	1.01964	1.01964
ENSG00000237819	0.866667	0.351157	0.304336
ENSG00000237852	1	0.52759	0.52759
ENSG00000237857	1	1.04073	1.04073
ENSG00000237864	-0.866667	-0.0687743	-0.0596044
ENSG00000237879	-0.733333	-0.0744144	-0.0545705
ENSG00000237886	1	0.367168	0.367168
ENSG00000237899	1	0.492028	0.492028
ENSG00000237927	1	0.645895	0.645895
ENSG00000237938	0.333333	0.65431	0.218103
ENSG00000237943	-0.2	0.18817	-0.037634
ENSG00000237945	0.733333	0.740125	0.542758
ENSG00000237950	1	0.724439	0.724439
ENSG00000237975	-1	-0.255721	-0.255721
ENSG00000237976	0.866667	0.187099	0.162152
ENSG00000237978	0.733333	1.51879	1.11378
ENSG00000237980	-0.333333	-0.196679	-0.0655595
ENSG00000237989	-0.466667	-0.343201	-0.16016
ENSG00000238005	1	0.424222	0.424222
ENSG00000238009	-1	-0.227733	-0.227733
ENSG00000238035	-0.6	-0.0871085	-0.0522651
ENSG00000238042	1	1.84828	1.84828
ENSG00000238045	1	0.914562	0.914562
ENSG00000238058	1	0.977423	0.977423
ENSG00000238078	-0.333333	-0.0643989	-0.0214663
ENSG00000238113	0.866667	0.231194	0.200368
ENSG00000238117	0.466667	0.361977	0.168923
ENSG00000238120	0.733333	0.998954	0.732566
ENSG00000238121	-0.6	0.222496	-0.133497
ENSG00000238122	-0.2	0.242229	-0.0484459
ENSG00000238142	1	0.771997	0.771997
ENSG00000238164	-0.333333	0.4756	-0.158533
ENSG00000238186	1	0.775212	0.775212
ENSG00000238197	1	0.721409	0.721409
ENSG00000238198	0.2	0.277774	0.0555548
ENSG00000238246	-0.2	-0.162867	-0.0325734
ENSG00000238260	0.333333	0.546776	0.182259
ENSG00000238261	-0.866667	-0.272706	-0.236345
ENSG00000238266	0.2	0.230681	0.0461362
ENSG00000238272	-0.466667	0.0755984	-0.0352792
ENSG00000238279	0.2	-0.0481112	0.00962223
ENSG00000238287	1	0.767552	0.767552
ENSG00000238755	0.866667	0.118207	0.102446
ENSG00000239002	0.866667	0.62087	0.538087
ENSG00000239213	1	1.12232	1.12232
ENSG00000239216	0.866667	0.161868	0.140286
ENSG00000239353	1	0.810146	0.810146
ENSG00000239377	1	0.392791	0.392791
ENSG00000239415	1	0.763676	0.763676
ENSG00000239445	0.866667	0.346944	0.300685
ENSG00000239462	1	0.716473	0.716473
ENSG00000239480	1	0.446719	0.446719
ENSG00000239523	1	1.0145	1.0145
ENSG00000239552	0.733333	0.57989	0.425252
ENSG00000239569	1	0.767079	0.767079
ENSG00000239593	0.466667	0.207221	0.0967032
ENSG00000239653	0.733333	0.745207	0.546485
ENSG00000239801	0.2	0.579063	0.115813
ENSG00000239906	-0.6	-0.0318102	-0.0190861
ENSG00000239911	1	0.706706	0.706706
ENSG00000239941	0.0666667	0.129022	0.00860144
ENSG00000239945	-1	-0.282525	-0.282525
ENSG00000240006	0.866667	1.36642	1.18423
ENSG00000240032	1	0.906379	0.906379
ENSG00000240050	1	0.629479	0.629479
ENSG00000240086	1	1.16421	1.16421
ENSG00000240137	1	1.2708	1.2708
ENSG00000240207	1	0.895287	0.895287
ENSG00000240211	0.866667	0.579791	0.502485
ENSG00000240219	-1	-0.285233	-0.285233
ENSG00000240288	0.0666667	0.776992	0.0517994
ENSG00000240291	0.866667	1.03989	0.901236
ENSG00000240373	1	0.511675	0.511675
ENSG00000240449	1	0.918195	0.918195
ENSG00000240453	1	0.670001	0.670001
ENSG00000240476	0.333333	0.836406	0.278802
ENSG00000240497	1	0.387674	0.387674
ENSG00000240498	1	0.775254	0.775254
ENSG00000240541	0.733333	0.500856	0.367294
ENSG00000240567	-0.866667	-0.151763	-0.131528
ENSG00000240571	1	0.979969	0.979969
ENSG00000240591	1	0.386821	0.386821
ENSG00000240618	-0.2	0.193506	-0.0387013
ENSG00000240661	0.6	0.287598	0.172559
ENSG00000240710	-0.866667	-0.199183	-0.172626
ENSG00000240731	1	0.825135	0.825135
ENSG00000240754	-0.333333	-0.0296523	-0.00988411
ENSG00000240758	0.866667	0.991793	0.859554
ENSG00000240859	0.6	0.561945	0.337167
ENSG00000240875	-0.0666667	0.129631	-0.00864209
ENSG00000240990	1	0.334185	0.334185
ENSG00000241042	1	0.0602944	0.0602944
ENSG00000241135	1	0.683616	0.683616
ENSG00000241155	1	1.18275	1.18275
ENSG00000241163	0.0666667	0.313362	0.0208908
ENSG00000241180	0.866667	0.455631	0.39488
ENSG00000241269	1	0.55183	0.55183
ENSG00000241280	0.466667	0.919771	0.429226
ENSG00000241288	1	0.782866	0.782866
ENSG00000241313	1	0.74974	0.74974
ENSG00000241316	1	0.807543	0.807543
ENSG00000241359	0.6	1.43537	0.861223
ENSG00000241456	0.6	0.60452	0.362712
ENSG00000241472	0.866667	0.556298	0.482125
ENSG00000241479	0.2	0.0982914	0.0196583
ENSG00000241490	-0.333333	-0.146884	-0.0489612
ENSG00000241544	0.733333	0.865742	0.634877
ENSG00000241599	-0.733333	-0.0642478	-0.0471151
ENSG00000241657	-0.6	-0.446954	-0.268172
ENSG00000241679	0.733333	0.0108288	0.00794115
ENSG00000241684	0.466667	0.840846	0.392395
ENSG00000241732	0.333333	0.379076	0.126359
ENSG00000241764	1	0.853449	0.853449
ENSG00000241770	0.733333	0.403144	0.295639
ENSG00000241860	-0.733333	0.0337165	-0.0247254
ENSG00000241954	1	0.596443	0.596443
ENSG00000241985	1	0.440873	0.440873
ENSG00000241990	1	1.27065	1.27065
ENSG00000242078	1	0.869503	0.869503
ENSG00000242082	1	0.389475	0.389475
ENSG00000242086	1	0.777886	0.777886
ENSG00000242147	0.6	0.60472	0.362832
ENSG00000242154	-0.0666667	0.183353	-0.0122235
ENSG00000242207	0.6	0.520366	0.312219
ENSG00000242242	0.733333	0.317512	0.232842
ENSG00000242258	-0.466667	-0.250155	-0.116739
ENSG00000242375	-1	-0.367507	-0.367507
ENSG00000242474	1	0.438319	0.438319
ENSG00000242516	0.733333	0.875597	0.642105
ENSG00000242553	0.6	0.67609	0.405654
ENSG00000242578	1	0.239772	0.239772
ENSG00000242611	-0.466667	0.0604201	-0.0281961
ENSG00000242622	1	1.02734	1.02734
ENSG00000242687	1	0.381752	0.381752
ENSG00000242753	0.0666667	0.421347	0.0280898
ENSG00000242791	1	0.518194	0.518194
ENSG00000242795	0.6	0.12112	0.0726722
ENSG00000242798	0.6	0.579164	0.347499
ENSG00000242808	1	0.827158	0.827158
ENSG00000242861	1	0.952217	0.952217
ENSG00000242902	0.866667	0.395842	0.343063
ENSG00000242925	0.2	0.00456572	0.000913145
ENSG00000243004	1	0.162535	0.162535
ENSG00000243008	0.6	0.342223	0.205334
ENSG00000243018	0.2	0.294159	0.0588318
ENSG00000243069	-0.0666667	-0.0515877	-0.00343918
ENSG00000243081	-0.6	0.269398	-0.161639
ENSG00000243107	0.733333	0.154175	0.113061
ENSG00000243176	1	0.825405	0.825405
ENSG00000243224	0.2	0.0093514	0.00187028
ENSG00000243230	0.2	0.0913008	0.0182602
ENSG00000243243	1	0.540766	0.540766
ENSG00000243368	0.733333	0.3667	0.268913
ENSG00000243433	1	0.66234	0.66234
ENSG00000243479	1	0.953034	0.953034
ENSG00000243485	-0.0666667	-0.0978177	-0.00652118
ENSG00000243550	0.6	0.690182	0.414109
ENSG00000243629	0.733333	0.825562	0.605412
ENSG00000243636	0.733333	0.19917	0.146058
ENSG00000243701	1	0.699888	0.699888
ENSG00000243810	-1	0.168499	-0.168499
ENSG00000243836	0.333333	0.792672	0.264224
ENSG00000243885	1	0.667228	0.667228
ENSG00000243902	1	0.249967	0.249967
ENSG00000243926	1	0.647705	0.647705
ENSG00000243944	0.866667	0.571647	0.495427
ENSG00000243960	1	0.733642	0.733642
ENSG00000243961	-0.733333	-0.851017	-0.624079
ENSG00000244041	1	0.546247	0.546247
ENSG00000244055	1	0.267642	0.267642
ENSG00000244124	1	0.901327	0.901327
ENSG00000244137	1	0.840464	0.840464
ENSG00000244161	1	0.773588	0.773588
ENSG00000244184	1	0.446473	0.446473
ENSG00000244198	0.733333	0.697476	0.511482
ENSG00000244215	-0.733333	-0.156693	-0.114908
ENSG00000244252	1	0.259368	0.259368
ENSG00000244265	1	0.790241	0.790241
ENSG00000244268	0.333333	0.510547	0.170182
ENSG00000244300	1	0.540747	0.540747
ENSG00000244306	0.466667	0.432229	0.201707
ENSG00000244349	0.866667	0.823465	0.713669
ENSG00000244479	0.6	0.532642	0.319585
ENSG00000244513	1	0.661087	0.661087
ENSG00000244541	0.333333	0.842582	0.280861
ENSG00000244558	1	0.550361	0.550361
ENSG00000244586	1	0.278526	0.278526
ENSG00000244620	0.333333	0.000718034	0.000239345
ENSG00000244625	-0.2	0.273824	-0.0547648
ENSG00000244649	0.2	0.315333	0.0630666
ENSG00000244675	1	0.839211	0.839211
ENSG00000244676	1	0.490778	0.490778
ENSG00000244791	1	0.29252	0.29252
ENSG00000244879	0.733333	0.651624	0.477858
ENSG00000244945	1	0.747701	0.747701
ENSG00000244952	1	0.910414	0.910414
ENSG00000244968	1	0.576446	0.576446
ENSG00000244998	1	0.447509	0.447509
ENSG00000245060	1	0.923292	0.923292
ENSG00000245105	0.6	0.105204	0.0631225
ENSG00000245146	1	1.43287	1.43287
ENSG00000245148	0.733333	0.293439	0.215189
ENSG00000245149	1	0.627697	0.627697
ENSG00000245164	-0.333333	-0.360048	-0.120016
ENSG00000245248	0.866667	0.2883	0.24986
ENSG00000245275	1	1.08006	1.08006
ENSG00000245281	1	0.866894	0.866894
ENSG00000245466	1	0.657059	0.657059
ENSG00000245498	1	0.51383	0.51383
ENSG00000245534	0.866667	0.511557	0.443349
ENSG00000245552	1	0.442346	0.442346
ENSG00000245556	1	0.791247	0.791247
ENSG00000245614	1	0.552429	0.552429
ENSG00000245648	0.2	0.591073	0.118215
ENSG00000245651	0.6	0.548971	0.329383
ENSG00000245694	0.866667	0.705602	0.611522
ENSG00000245711	1	0.438606	0.438606
ENSG00000245750	0.866667	0.394792	0.342153
ENSG00000245812	0.0666667	-0.00832302	0.000554868
ENSG00000245849	0.6	0.970063	0.582038
ENSG00000245910	1	0.894291	0.894291
ENSG00000245937	1	0.801895	0.801895
ENSG00000245975	1	0.890216	0.890216
ENSG00000246016	-0.0666667	-0.0676093	-0.00450729
ENSG00000246067	1	1.43275	1.43275
ENSG00000246089	1	0.935765	0.935765
ENSG00000246100	-0.466667	0.200595	-0.093611
ENSG00000246174	1	0.753746	0.753746
ENSG00000246228	0.866667	0.281761	0.244193
ENSG00000246263	1	0.644535	0.644535
ENSG00000246334	1	0.483995	0.483995
ENSG00000246339	1	0.690076	0.690076
ENSG00000246430	-0.6	-0.347162	-0.208297
ENSG00000246451	0.0666667	0.553179	0.0368786
ENSG00000246465	0.733333	0.216225	0.158565
ENSG00000246523	1	0.847582	0.847582
ENSG00000246528	1	0.424658	0.424658
ENSG00000246548	1	0.597306	0.597306
ENSG00000246582	1	0.973157	0.973157
ENSG00000246627	-0.333333	0.0175757	-0.00585855
ENSG00000246640	1	0.640025	0.640025
ENSG00000246695	1	0.665943	0.665943
ENSG00000246731	-0.333333	-0.0752005	-0.0250668
ENSG00000246740	1	0.362329	0.362329
ENSG00000246763	0.733333	0.972806	0.713391
ENSG00000246777	0.866667	0.598474	0.518678
ENSG00000246859	0.466667	0.516453	0.241011
ENSG00000246877	0.6	-0.0136803	0.00820817
ENSG00000246889	1	0.792947	0.792947
ENSG00000246898	0.866667	0.606988	0.526056
ENSG00000246982	1	0.655565	0.655565
ENSG00000247011	1	0.30535	0.30535
ENSG00000247081	1	0.583156	0.583156
ENSG00000247092	1	0.804974	0.804974
ENSG00000247134	1	1.08016	1.08016
ENSG00000247137	1	1.26017	1.26017
ENSG00000247157	-0.0666667	0.22069	-0.0147127
ENSG00000247199	0.866667	1.12245	0.972793
ENSG00000247228	1	0.838427	0.838427
ENSG00000247240	1	0.989519	0.989519
ENSG00000247287	0.866667	0.343006	0.297271
ENSG00000247311	0.866667	0.740589	0.641844
ENSG00000247317	-0.333333	0.191073	-0.0636911
ENSG00000247324	0.866667	0.773841	0.670662
ENSG00000247345	0.733333	0.285019	0.209014
ENSG00000247363	1	0.543642	0.543642
ENSG00000247400	1	0.878546	0.878546
ENSG00000247498	1	0.974089	0.974089
ENSG00000247516	1	0.47678	0.47678
ENSG00000247556	1	1.15638	1.15638
ENSG00000247572	0.866667	0.981462	0.8506
ENSG00000247679	1	1.12511	1.12511
ENSG00000247699	0.6	0.328554	0.197132
ENSG00000247735	0.866667	0.885063	0.767055
ENSG00000247765	1	0.515356	0.515356
ENSG00000247796	1	0.85631	0.85631
ENSG00000247809	0.2	0.540099	0.10802
ENSG00000247828	1	0.967476	0.967476
ENSG00000247844	1	0.299143	0.299143
ENSG00000247853	1	1.43138	1.43138
ENSG00000247934	1	0.771167	0.771167
ENSG00000247982	0.333333	0.273468	0.091156
ENSG00000248027	1	0.855433	0.855433
ENSG00000248079	0.2	0.238672	0.0477343
ENSG00000248092	1	0.718503	0.718503
ENSG00000248103	-0.466667	-0.369292	-0.172336
ENSG00000248175	1	1.05745	1.05745
ENSG00000248202	1	0.567251	0.567251
ENSG00000248206	0.866667	0.362025	0.313755
ENSG00000248223	0.0666667	-0.00913571	0.000609047
ENSG00000248240	1	0.389022	0.389022
ENSG00000248243	0.333333	0.907064	0.302355
ENSG00000248268	-0.2	-1.01739	-0.203478
ENSG00000248275	1	0.789003	0.789003
ENSG00000248309	1	0.567088	0.567088
ENSG00000248323	0.733333	0.552582	0.405227
ENSG00000248362	0.333333	-0.188159	0.0627195
ENSG00000248367	0.866667	0.800466	0.693737
ENSG00000248441	-0.333333	0.032195	-0.0107317
ENSG00000248445	0.733333	0.585733	0.429537
ENSG00000248468	0.866667	0.139159	0.120604
ENSG00000248474	0.733333	1.3714	1.0057
ENSG00000248476	1	0.360019	0.360019
ENSG00000248489	0.866667	0.782843	0.678464
ENSG00000248508	0.733333	0.89635	0.657323
ENSG00000248514	0.866667	0.39411	0.341562
ENSG00000248538	1	0.889954	0.889954
ENSG00000248554	1	0.465846	0.465846
ENSG00000248559	1	0.419355	0.419355
ENSG00000248596	1	0.436328	0.436328
ENSG00000248599	1	0.424902	0.424902
ENSG00000248663	0.6	0.572871	0.343723
ENSG00000248664	1	0.591652	0.591652
ENSG00000248668	0.866667	0.326583	0.283038
ENSG00000248671	0.866667	0.145485	0.126087
ENSG00000248690	0.0666667	0.129005	0.00860034
ENSG00000248693	1	0.425144	0.425144
ENSG00000248714	0.733333	0.185941	0.136357
ENSG00000248734	1	1.3317	1.3317
ENSG00000248773	1	0.690324	0.690324
ENSG00000248787	1	1.01265	1.01265
ENSG00000248839	0.6	0.145132	0.0870789
ENSG00000248846	-0.6	-0.0259762	-0.0155857
ENSG00000248884	0.6	0.241522	0.144913
ENSG00000248896	1	0.467545	0.467545
ENSG00000248898	0.466667	-0.0422098	0.0196979
ENSG00000248925	1	0.524802	0.524802
ENSG00000248927	-0.2	0.102381	-0.0204762
ENSG00000248932	1	1.08413	1.08413
ENSG00000248994	-0.2	0.00322165	-0.000644331
ENSG00000249042	0.866667	0.973316	0.84354
ENSG00000249096	-0.0666667	-0.102055	-0.00680369
ENSG00000249159	0.466667	0.274591	0.128142
ENSG00000249199	0.866667	0.210268	0.182232
ENSG00000249231	0.866667	0.720995	0.624862
ENSG00000249249	1	1.13261	1.13261
ENSG00000249279	0.6	0.533525	0.320115
ENSG00000249335	0.6	0.342185	0.205311
ENSG00000249352	0.733333	1.03738	0.760742
ENSG00000249364	0.6	0.427546	0.256528
ENSG00000249379	1	0.502843	0.502843
ENSG00000249395	1	1.07305	1.07305
ENSG00000249406	0.866667	0.592133	0.513182
ENSG00000249412	0.866667	0.452087	0.391808
ENSG00000249430	1	0.675961	0.675961
ENSG00000249492	1	0.478265	0.478265
ENSG00000249572	1	0.788613	0.788613
ENSG00000249574	1	0.92127	0.92127
ENSG00000249602	1	0.874795	0.874795
ENSG00000249610	0.866667	0.865184	0.749826
ENSG00000249621	1	0.601399	0.601399
ENSG00000249628	0.466667	1.12884	0.526792
ENSG00000249637	1	0.966863	0.966863
ENSG00000249639	0.2	0.172679	0.0345357
ENSG00000249655	0.866667	0.455264	0.394562
ENSG00000249664	0.6	0.433856	0.260314
ENSG00000249669	-0.866667	0.0670361	-0.058098
ENSG00000249684	1	0.577309	0.577309
ENSG00000249738	1	1.23717	1.23717
ENSG00000249740	1	0.716217	0.716217
ENSG00000249743	1	1.25881	1.25881
ENSG00000249746	0.866667	1.40541	1.21802
ENSG00000249790	1	0.771227	0.771227
ENSG00000249791	0.6	0.477371	0.286423
ENSG00000249816	0.733333	0.379634	0.278398
ENSG00000249825	1	0.651532	0.651532
ENSG00000249846	1	0.694107	0.694107
ENSG00000249859	1	0.825236	0.825236
ENSG00000249868	-1	-0.30167	-0.30167
ENSG00000249898	1	0.595683	0.595683
ENSG00000249911	1	0.344857	0.344857
ENSG00000249916	1	0.826588	0.826588
ENSG00000249996	1	1.39118	1.39118
ENSG00000250012	1	0.827437	0.827437
ENSG00000250015	1	0.793341	0.793341
ENSG00000250056	1	0.755859	0.755859
ENSG00000250073	0.333333	0.562001	0.187334
ENSG00000250081	0.733333	0.0766059	0.0561777
ENSG00000250101	0.866667	0.290165	0.251476
ENSG00000250132	1	0.801697	0.801697
ENSG00000250155	-0.733333	-0.153965	-0.112908
ENSG00000250159	1	0.92086	0.92086
ENSG00000250167	0.2	0.228303	0.0456606
ENSG00000250222	1	1.14563	1.14563
ENSG00000250234	1	0.436418	0.436418
ENSG00000250237	0.6	1.21168	0.727009
ENSG00000250240	1	0.481971	0.481971
ENSG00000250244	-0.333333	0.0872432	-0.0290811
ENSG00000250258	1	1.37531	1.37531
ENSG00000250274	0.466667	-0.0285485	0.0133226
ENSG00000250282	0.6	0.625802	0.375481
ENSG00000250286	1	0.431357	0.431357
ENSG00000250295	1	0.521316	0.521316
ENSG00000250303	1	0.603534	0.603534
ENSG00000250320	0.733333	0.56424	0.413776
ENSG00000250328	1	1.19801	1.19801
ENSG00000250337	0.733333	0.184876	0.135575
ENSG00000250343	1	1.51685	1.51685
ENSG00000250362	1	0.397666	0.397666
ENSG00000250365	1	0.445998	0.445998
ENSG00000250378	0.733333	0.228898	0.167859
ENSG00000250390	0.0666667	-0.0178442	0.00118961
ENSG00000250410	1	1.02569	1.02569
ENSG00000250490	1	0.185458	0.185458
ENSG00000250508	0.2	0.292089	0.0584178
ENSG00000250509	0.866667	1.14823	0.995133
ENSG00000250519	1	0.308569	0.308569
ENSG00000250548	0.466667	0.280387	0.130847
ENSG00000250551	1	0.725281	0.725281
ENSG00000250564	-0.333333	-0.535061	-0.178354
ENSG00000250579	0.2	-0.00701915	0.00140383
ENSG00000250584	1	0.425004	0.425004
ENSG00000250602	1	0.559353	0.559353
ENSG00000250608	1	0.763822	0.763822
ENSG00000250614	1	0.773206	0.773206
ENSG00000250616	1	0.975066	0.975066
ENSG00000250629	1	0.307213	0.307213
ENSG00000250643	0.733333	0.433925	0.318212
ENSG00000250682	-0.733333	-0.468752	-0.343751
ENSG00000250686	1	0.700912	0.700912
ENSG00000250697	0.733333	0.283855	0.20816
ENSG00000250714	1	0.996201	0.996201
ENSG00000250734	1	0.30593	0.30593
ENSG00000250764	1	0.578841	0.578841
ENSG00000250786	-0.0666667	0.182187	-0.0121458
ENSG00000250802	0.866667	0.30526	0.264558
ENSG00000250850	0.2	0.270903	0.0541805
ENSG00000250889	1	0.701839	0.701839
ENSG00000250899	1	0.91977	0.91977
ENSG00000250900	0.866667	0.62438	0.541129
ENSG00000250903	1	0.678069	0.678069
ENSG00000250909	0.866667	0.825819	0.71571
ENSG00000250917	1	0.908904	0.908904
ENSG00000250934	0.466667	0.21692	0.101229
ENSG00000250948	0.6	0.049647	0.0297882
ENSG00000250978	0.6	1.40051	0.840309
ENSG00000250988	0.0666667	0.775154	0.0516769
ENSG00000250990	0.6	0.372753	0.223652
ENSG00000250994	0.866667	0.312501	0.270834
ENSG00000250999	1	0.924916	0.924916
ENSG00000251003	-0.2	0.145209	-0.0290419
ENSG00000251023	1	1.04822	1.04822
ENSG00000251026	-0.733333	-0.878928	-0.644547
ENSG00000251031	0.2	0.0802295	0.0160459
ENSG00000251034	1	1.03306	1.03306
ENSG00000251085	1	0.671566	0.671566
ENSG00000251093	0.866667	0.581485	0.503954
ENSG00000251131	1	0.584274	0.584274
ENSG00000251136	1	0.523842	0.523842
ENSG00000251141	1	0.302218	0.302218
ENSG00000251143	0.866667	0.7542	0.65364
ENSG00000251144	0.733333	-0.148822	0.109136
ENSG00000251161	0.866667	0.884308	0.7664
ENSG00000251164	0.6	0.2578	0.15468
ENSG00000251169	1	0.648852	0.648852
ENSG00000251179	0.866667	0.555787	0.481682
ENSG00000251191	0.466667	0.91325	0.426184
ENSG00000251230	0.466667	0.667963	0.311716
ENSG00000251257	0.6	0.0771501	0.0462901
ENSG00000251279	0.866667	0.508398	0.440612
ENSG00000251301	0.6	0.094527	0.0567162
ENSG00000251307	0.866667	0.517302	0.448329
ENSG00000251320	0.466667	-0.241586	0.11274
ENSG00000251323	1	0.330673	0.330673
ENSG00000251330	1	0.720757	0.720757
ENSG00000251361	1	0.382247	0.382247
ENSG00000251363	0.466667	0.381239	0.177911
ENSG00000251365	1	0.202939	0.202939
ENSG00000251396	0.6	0.514281	0.308569
ENSG00000251409	0.333333	0.153625	0.0512082
ENSG00000251414	0.866667	0.76715	0.664863
ENSG00000251417	0.733333	0.836596	0.613504
ENSG00000251532	1	0.841296	0.841296
ENSG00000251533	1	0.360205	0.360205
ENSG00000251556	0.866667	0.509082	0.441205
ENSG00000251576	0.466667	0.287771	0.134293
ENSG00000251602	1	1.23354	1.23354
ENSG00000251629	0.733333	0.264821	0.194202
ENSG00000251666	0.866667	0.794949	0.688956
ENSG00000251675	1	0.561973	0.561973
ENSG00000251867	1	0.741124	0.741124
ENSG00000253106	1	0.60548	0.60548
ENSG00000253123	0.733333	0.138347	0.101454
ENSG00000253133	1	0.359434	0.359434
ENSG00000253140	-0.866667	-0.172323	-0.149347
ENSG00000253161	1	0.551507	0.551507
ENSG00000253167	1	0.516145	0.516145
ENSG00000253174	1	0.641222	0.641222
ENSG00000253196	0.0666667	0.177829	0.0118553
ENSG00000253210	1	0.524044	0.524044
ENSG00000253214	0.2	0.00477085	0.000954169
ENSG00000253217	0.2	0.314475	0.0628949
ENSG00000253227	0.6	0.363733	0.21824
ENSG00000253256	1	0.746715	0.746715
ENSG00000253263	1	0.267462	0.267462
ENSG00000253266	0.6	0.351771	0.211063
ENSG00000253288	-0.333333	-0.402861	-0.134287
ENSG00000253302	0.866667	0.453415	0.39296
ENSG00000253307	1	0.431524	0.431524
ENSG00000253315	1	1.28934	1.28934
ENSG00000253327	1	0.279006	0.279006
ENSG00000253339	1	1.18277	1.18277
ENSG00000253347	0.6	0.516067	0.30964
ENSG00000253352	1	0.7513	0.7513
ENSG00000253361	0.733333	1.04282	0.764734
ENSG00000253364	-0.333333	0.313368	-0.104456
ENSG00000253374	-0.6	-0.15155	-0.0909297
ENSG00000253390	1	0.229117	0.229117
ENSG00000253392	1	0.520241	0.520241
ENSG00000253395	1	0.602717	0.602717
ENSG00000253404	0.733333	1.1453	0.839886
ENSG00000253408	0.733333	0.15236	0.11173
ENSG00000253414	1	0.626956	0.626956
ENSG00000253417	0.866667	1.71707	1.48813
ENSG00000253428	0.866667	1.40252	1.21552
ENSG00000253438	1	0.478135	0.478135
ENSG00000253475	1	0.42772	0.42772
ENSG00000253476	1	0.848736	0.848736
ENSG00000253522	0.333333	0.976975	0.325658
ENSG00000253549	-0.0666667	0.11179	-0.00745268
ENSG00000253552	0.6	0.293348	0.176009
ENSG00000253563	1	0.461692	0.461692
ENSG00000253582	1	0.354496	0.354496
ENSG00000253593	0.866667	-0.0992027	0.0859757
ENSG00000253616	1	0.973652	0.973652
ENSG00000253632	1	0.614292	0.614292
ENSG00000253636	1	0.480735	0.480735
ENSG00000253641	1	0.766647	0.766647
ENSG00000253649	1	0.877618	0.877618
ENSG00000253665	0.333333	0.721819	0.240606
ENSG00000253666	1	0.151669	0.151669
ENSG00000253669	1	0.328417	0.328417
ENSG00000253671	1	1.53174	1.53174
ENSG00000253678	1	0.502264	0.502264
ENSG00000253686	0.866667	0.430994	0.373528
ENSG00000253696	1	0.714882	0.714882
ENSG00000253701	-0.333333	-0.176236	-0.0587452
ENSG00000253704	0.733333	0.358454	0.262866
ENSG00000253708	1	0.69377	0.69377
ENSG00000253716	1	0.724773	0.724773
ENSG00000253736	1	0.377864	0.377864
ENSG00000253738	1	0.603169	0.603169
ENSG00000253741	1	0.420032	0.420032
ENSG00000253746	1	0.412125	0.412125
ENSG00000253764	1	0.866686	0.866686
ENSG00000253773	1	0.287105	0.287105
ENSG00000253796	-0.2	0.208526	-0.0417052
ENSG00000253821	-0.466667	-0.0944082	-0.0440572
ENSG00000253824	-0.2	0.199943	-0.0399886
ENSG00000253829	1	0.198243	0.198243
ENSG00000253838	0.866667	0.405353	0.351306
ENSG00000253844	1	0.597911	0.597911
ENSG00000253848	1	0.406883	0.406883
ENSG00000253854	1	0.387251	0.387251
ENSG00000253859	-0.466667	-0.153014	-0.0714064
ENSG00000253865	0.0666667	0.14623	0.00974867
ENSG00000253878	1	0.468088	0.468088
ENSG00000253893	0.466667	0.590568	0.275598
ENSG00000253921	1	0.492816	0.492816
ENSG00000253929	1	0.56752	0.56752
ENSG00000253930	1	1.33141	1.33141
ENSG00000253931	1	0.600439	0.600439
ENSG00000253944	1	1.45186	1.45186
ENSG00000253948	1	0.526797	0.526797
ENSG00000253955	1	0.448457	0.448457
ENSG00000253959	0.333333	0.598029	0.199343
ENSG00000253972	1	0.441045	0.441045
ENSG00000253978	0.466667	0.327928	0.153033
ENSG00000253982	1	1.03261	1.03261
ENSG00000253986	0.6	0.375535	0.225321
ENSG00000253988	0.0666667	-0.119437	0.00796248
ENSG00000254003	0.2	0.351713	0.0703426
ENSG00000254006	-0.333333	0.0678688	-0.0226229
ENSG00000254024	0.6	0.827185	0.496311
ENSG00000254027	-0.0666667	-0.0588499	-0.00392333
ENSG00000254035	0.733333	0.601846	0.441354
ENSG00000254039	-0.333333	0.180842	-0.0602805
ENSG00000254054	1	1.22551	1.22551
ENSG00000254057	1	0.11102	0.11102
ENSG00000254099	0.733333	0.46225	0.338983
ENSG00000254102	-0.6	-0.0589917	-0.035395
ENSG00000254109	1	1.47373	1.47373
ENSG00000254140	1	0.223475	0.223475
ENSG00000254142	-0.466667	0.123556	-0.0576596
ENSG00000254143	0.2	0.510238	0.102048
ENSG00000254144	1	0.507508	0.507508
ENSG00000254153	1	0.902372	0.902372
ENSG00000254154	1	0.423932	0.423932
ENSG00000254162	1	0.557629	0.557629
ENSG00000254165	1	0.645808	0.645808
ENSG00000254166	1	0.199843	0.199843
ENSG00000254204	-0.733333	-0.350442	-0.256991
ENSG00000254207	1	0.426505	0.426505
ENSG00000254208	1	0.63707	0.63707
ENSG00000254211	-0.6	-0.160133	-0.09608
ENSG00000254231	1	0.315421	0.315421
ENSG00000254233	-0.733333	-0.802219	-0.588294
ENSG00000254258	0.333333	0.00897702	0.00299234
ENSG00000254263	0.866667	0.184492	0.159893
ENSG00000254281	1	0.281982	0.281982
ENSG00000254286	1	0.573151	0.573151
ENSG00000254287	0.866667	0.225043	0.195038
ENSG00000254288	0.6	0.00267519	0.00160511
ENSG00000254290	0.733333	0.248543	0.182265
ENSG00000254295	1	0.408627	0.408627
ENSG00000254317	1	0.467335	0.467335
ENSG00000254333	0.866667	0.702437	0.608778
ENSG00000254337	0.0666667	0.105591	0.00703938
ENSG00000254338	1	0.673374	0.673374
ENSG00000254340	1	0.791276	0.791276
ENSG00000254341	1	0.883501	0.883501
ENSG00000254343	1	0.367382	0.367382
ENSG00000254353	0.733333	1.04683	0.767678
ENSG00000254363	0.733333	0.892024	0.654151
ENSG00000254364	0.866667	0.174497	0.151231
ENSG00000254367	1	0.739788	0.739788
ENSG00000254369	0.466667	0.244923	0.114298
ENSG00000254370	0.6	0.569137	0.341482
ENSG00000254389	1	0.676374	0.676374
ENSG00000254414	1	0.907919	0.907919
ENSG00000254416	0.866667	0.42127	0.365101
ENSG00000254419	1	0.329256	0.329256
ENSG00000254428	1	1.22365	1.22365
ENSG00000254431	1	0.398846	0.398846
ENSG00000254432	1	0.415554	0.415554
ENSG00000254433	1	0.477419	0.477419
ENSG00000254459	1	0.374568	0.374568
ENSG00000254473	0.6	0.831004	0.498603
ENSG00000254485	0.6	0.368433	0.22106
ENSG00000254528	-0.733333	-0.255517	-0.187379
ENSG00000254533	0.866667	0.607031	0.526093
ENSG00000254539	0.333333	0.240766	0.0802554
ENSG00000254551	0.2	0.160759	0.0321519
ENSG00000254604	1	0.885306	0.885306
ENSG00000254605	-0.2	0.217943	-0.0435886
ENSG00000254615	0.866667	0.301124	0.260974
ENSG00000254631	0.866667	0.452495	0.392162
ENSG00000254632	0.6	0.476901	0.28614
ENSG00000254671	1	0.534503	0.534503
ENSG00000254675	0.866667	0.46431	0.402402
ENSG00000254676	0.866667	0.444096	0.384883
ENSG00000254682	1	1.08609	1.08609
ENSG00000254691	1	0.394027	0.394027
ENSG00000254694	0.866667	0.786643	0.681757
ENSG00000254703	-0.733333	0.0169739	-0.0124475
ENSG00000254731	1	0.535086	0.535086
ENSG00000254744	0.6	0.110145	0.0660869
ENSG00000254761	-0.466667	0.381606	-0.178083
ENSG00000254777	1	0.239434	0.239434
ENSG00000254802	-0.333333	-0.0601016	-0.0200339
ENSG00000254810	0.0666667	-0.155017	0.0103345
ENSG00000254812	-0.0666667	0.265466	-0.0176978
ENSG00000254814	1	0.755489	0.755489
ENSG00000254837	1	0.869111	0.869111
ENSG00000254854	1	1.08093	1.08093
ENSG00000254859	0.6	0.471504	0.282902
ENSG00000254885	-0.2	0.353968	-0.0707936
ENSG00000254887	0.0666667	0.293469	0.0195646
ENSG00000254911	0.2	0.577555	0.115511
ENSG00000254973	1	0.820852	0.820852
ENSG00000254981	1	0.505785	0.505785
ENSG00000254985	1	0.537916	0.537916
ENSG00000254988	0.2	0.462548	0.0925097
ENSG00000254990	1	0.152387	0.152387
ENSG00000255045	0.2	0.694791	0.138958
ENSG00000255050	1	0.320952	0.320952
ENSG00000255052	0.333333	0.647064	0.215688
ENSG00000255080	0.733333	0.048006	0.0352044
ENSG00000255082	-0.2	0.249479	-0.0498957
ENSG00000255090	0.733333	0.468648	0.343675
ENSG00000255100	1	0.80559	0.80559
ENSG00000255121	1	1.18728	1.18728
ENSG00000255129	1	0.648666	0.648666
ENSG00000255135	1	0.966578	0.966578
ENSG00000255145	0.466667	0.623025	0.290745
ENSG00000255148	-0.466667	-0.0393652	-0.0183704
ENSG00000255164	1	0.503522	0.503522
ENSG00000255176	0.2	0.478543	0.0957086
ENSG00000255182	1	0.938272	0.938272
ENSG00000255191	0.466667	-0.129452	0.0604108
ENSG00000255198	1	1.19395	1.19395
ENSG00000255248	0.866667	0.590441	0.511715
ENSG00000255250	-0.2	0.236163	-0.0472326
ENSG00000255310	-0.0666667	0.690765	-0.046051
ENSG00000255326	1	0.639841	0.639841
ENSG00000255337	1	1.17535	1.17535
ENSG00000255343	0.466667	0.324758	0.151554
ENSG00000255345	1	0.630076	0.630076
ENSG00000255354	-0.333333	0.39917	-0.133057
ENSG00000255362	1	0.756843	0.756843
ENSG00000255364	-0.333333	0.227047	-0.0756822
ENSG00000255366	0.866667	0.70552	0.61145
ENSG00000255421	1	0.224795	0.224795
ENSG00000255422	-0.2	0.163934	-0.0327868
ENSG00000255434	1	0.543618	0.543618
ENSG00000255435	1	1.07383	1.07383
ENSG00000255440	0.866667	0.344496	0.298563
[truncated: 1,451 more rows]

## Sheet: Table S2
Table S2 lncRNA-related nearby PCGs
lncRNA	PCG
ENSG00000166770	ZNF471
ENSG00000185168	TMEM105
ENSG00000197813	SLC6A16
ENSG00000198106	SPN
ENSG00000223485	THBS2
ENSG00000223552	CCR1
ENSG00000224298	CCL18
ENSG00000224417	DACT2
ENSG00000224945	SHC3
ENSG00000225857	XPR1
ENSG00000225946	ACHE
ENSG00000225969	CLDN4
ENSG00000226172	TBX15
ENSG00000226738	KLHDC7B
ENSG00000228340	C20orf197
ENSG00000229155	ATP13A4
ENSG00000230415	SCNN1D
ENSG00000230470	C1orf21
ENSG00000230498	ST6GALNAC5
ENSG00000230633	FRY
ENSG00000250889	GCNT4
ENSG00000254142	RP1
ENSG00000254810	LRRC32
ENSG00000254887	CD79A
ENSG00000254973	FAM83H
ENSG00000255045	VSIG2
ENSG00000255182	FBXL6
ENSG00000255182	ARHGAP39
ENSG00000255310	XKR6
ENSG00000255471	FZD4
ENSG00000261269	ZNF366
ENSG00000261425	ITGA11
ENSG00000261468	TGFBR2
ENSG00000261578	TSKU
ENSG00000261625	MRGPRF
ENSG00000261685	NKD1
ENSG00000261716	HIST2H2AA3
ENSG00000262152	CLDN9
ENSG00000262185	ADCY9
ENSG00000262194	TRPV1
ENSG00000269271	LILRA2
ENSG00000269974	ARHGAP11B
ENSG00000237463	RXRG
ENSG00000237697	LMCD1
ENSG00000239216	TBX15
ENSG00000240032	PLOD2
ENSG00000240754	C1orf186
ENSG00000241732	P2RY1
ENSG00000242258	GIMAP8
ENSG00000242258	GIMAP7
ENSG00000242258	GIMAP4
ENSG00000242258	GIMAP1
ENSG00000242258	GIMAP5
ENSG00000242808	SOX2
ENSG00000261002	CAPN3
ENSG00000261051	PLOD2
ENSG00000230751	C7orf41
ENSG00000231764	DLX5
ENSG00000232093	DCST2
ENSG00000232188	ITLN1
ENSG00000232188	ITLN2
ENSG00000232600	KIFC2
ENSG00000232710	CYP2D6
ENSG00000232977	TNFRSF19
ENSG00000233073	KIAA1324L
ENSG00000233244	ANKRD20A3
ENSG00000233844	KCNQ5
ENSG00000234740	MPDZ
ENSG00000235033	MOCS1
ENSG00000235086	FNDC1
ENSG00000235919	HCN3
ENSG00000248362	C5orf46
ENSG00000249231	TOX3
ENSG00000249602	TDRKH
ENSG00000250073	NRGN
ENSG00000250410	SNX25
ENSG00000250686	KHDRBS2
ENSG00000260711	CATSPERB
ENSG00000260719	SPN
ENSG00000260877	MYEOV
ENSG00000260910	GAS6
ENSG00000260940	S1PR1
ENSG00000260949	EIF4EBP1
ENSG00000230633	FRY
ENSG00000230751	C7orf41
ENSG00000231764	DLX5
ENSG00000232093	DCST2
ENSG00000232188	ITLN1
ENSG00000232188	ITLN2
ENSG00000232600	KIFC2
ENSG00000232710	CYP2D6
ENSG00000232977	TNFRSF19
ENSG00000233073	KIAA1324L
ENSG00000233244	ANKRD20A3
ENSG00000233844	KCNQ5
ENSG00000234740	MPDZ
ENSG00000235033	MOCS1
ENSG00000235086	FNDC1
ENSG00000235919	HCN3
ENSG00000236537	SYNJ2
ENSG00000236711	SMAD9
ENSG00000236849	ALDH1A1
ENSG00000236908	PRMT8
ENSG00000256039	KLRD1
ENSG00000256234	BHLHE41
ENSG00000256894	BHLHE41
ENSG00000259104	SFTA3
ENSG00000259187	SORD
ENSG00000259203	ONECUT1
ENSG00000259264	CCDC33
ENSG00000259436	CD79A
ENSG00000259628	CCDC146
ENSG00000259757	IRX2
ENSG00000262890	HYDIN
ENSG00000262903	TRPV1
ENSG00000263338	TRPV1
ENSG00000264016	TMEM220
ENSG00000264433	COLEC12
ENSG00000264868	STEAP4
ENSG00000265413	PTPRM
ENSG00000265479	CCDC146
ENSG00000266869	RGS6
ENSG00000266911	GAS2L2
ENSG00000269553	CD22
ENSG00000270145	CDC6
ENSG00000261266	ERN2
ENSG00000268164	LILRB2
ENSG00000268164	LAIR1
ENSG00000268355	CEACAM21
ENSG00000268734	FCAR
ENSG00000268802	OSCAR
ENSG00000268802	LILRB3
ENSG00000268802	LILRA6
ENSG00000268802	LILRB2
ENSG00000268802	LILRA5
ENSG00000268802	LAIR1
ENSG00000269918	XKR6
ENSG00000261039	THBS2
ENSG00000236537	SYNJ2
ENSG00000236711	SMAD9
ENSG00000236849	ALDH1A1
ENSG00000236908	PRMT8
ENSG00000237413	PTGFR
ENSG00000259834	KCNA3
ENSG00000259974	FOXA2
ENSG00000260051	MAPK8IP3
ENSG00000260182	TPSAB1
ENSG00000260253	DUSP4
ENSG00000260279	CDH15
ENSG00000260310	EMP2
ENSG00000260468	EMP2
ENSG00000260646	MAPK8IP3
ENSG00000260655	TNFRSF13C
ENSG00000266911	MMP28
ENSG00000266999	RDM1
ENSG00000267325	TCF4
ENSG00000267504	NEDD4L
ENSG00000267543	PRCD
ENSG00000268001	EMP3
ENSG00000268027	CEACAM21
ENSG00000268164	OSCAR
ENSG00000268164	LILRB3
ENSG00000268164	LILRA6
ENSG00000269887	PBX1
ENSG00000244620	KIAA0125
ENSG00000246016	ROPN1L

## Sheet: Table S3
Table S3 DSS of lncRNAs involved in lncRNA-function network
GO number	lncRNAs	DSS
GO0002367	ENSG00000203446	-0.22227
GO0002367	ENSG00000225331	0.051121
GO0002367	ENSG00000233038	0.005065
GO0006281	ENSG00000267201	0.197566
GO0044331	ENSG00000259974	0.831354
GO0045787	ENSG00000270145	1.01623
GO0045787	ENSG00000267374	0.885696
GO0050776	ENSG00000223552	0.397129
GO0050776	ENSG00000268164	-0.01881
GO0050776	ENSG00000268802	0.035368
GO0050776	ENSG00000203446	-0.22227
GO0050776	ENSG00000224164	-0.27828
GO0050776	ENSG00000225331	0.051121
GO0050776	ENSG00000226032	0.085681
GO0050776	ENSG00000226822	0.204122
GO0050776	ENSG00000227039	0.516786
GO0050776	ENSG00000232310	0.313184
GO0050776	ENSG00000233038	0.005065
GO0050776	ENSG00000237181	-0.03038
GO0050776	ENSG00000237604	-0.00561
GO0050776	ENSG00000251230	0.311716
GO0050776	ENSG00000256948	-0.19301
GO0050776	ENSG00000258810	0.030144
GO0050776	ENSG00000259004	-0.00346
GO0050776	ENSG00000259225	-0.01261
GO0050776	ENSG00000261644	0.027365
GO0050776	ENSG00000264514	-0.17622
GO0050776	ENSG00000264707	-0.04523
GO0050776	ENSG00000265148	0.046612
GO0050776	ENSG00000265743	0.233075
GO0050776	ENSG00000268845	0.968796
GO0050776	ENSG00000270107	0.117466
GO0051276	ENSG00000270145	1.01623
GO0051276	ENSG00000267374	0.885696
