# Supplementary material for: Integrated analysis of dosage effect lncRNAs in lung adenocarcinoma based on comprehensive network
Source: Oncotarget. 2017 Aug 3;8(42):71430–46. doi: 10.18632/oncotarget.19864 (PMC5641060; doi:10.18632/oncotarget.19864)
Supplement: Supplementary file 4 [file oncotarget-08-71430-s004.xlsx]

## Sheet: Sheet1
hypermethylation	hypomethylation
ENSG00000267034	ENSG00000222041
ENSG00000248994	ENSG00000224330
ENSG00000250866
ENSG00000248464
ENSG00000236536
ENSG00000249116
ENSG00000249771
ENSG00000197308
ENSG00000226740
ENSG00000100181
ENSG00000247993
ENSG00000250448
ENSG00000238358
ENSG00000272259
ENSG00000203335
ENSG00000166770
ENSG00000261238
ENSG00000249326
ENSG00000237380
ENSG00000231121
ENSG00000255618
ENSG00000253187
ENSG00000243350
ENSG00000237647
ENSG00000228010
ENSG00000203808
ENSG00000228630
ENSG00000258952
ENSG00000254377
ENSG00000234595
ENSG00000225554
ENSG00000225280
ENSG00000256276
ENSG00000249082
ENSG00000226387
ENSG00000183242
ENSG00000248550
ENSG00000272050
ENSG00000272191
ENSG00000254906
ENSG00000235051
ENSG00000262810
ENSG00000183674
ENSG00000234773
ENSG00000272457
ENSG00000259276
ENSG00000259721
ENSG00000259603
ENSG00000258776
ENSG00000270076
ENSG00000246095
ENSG00000254540
ENSG00000263013
ENSG00000180279
ENSG00000230839
ENSG00000234952
ENSG00000244286
ENSG00000242078
ENSG00000237390
ENSG00000250850
ENSG00000254197
ENSG00000243491
ENSG00000254557
ENSG00000233472
ENSG00000231595
ENSG00000261267
