# Supplementary material for: Integrated analysis of dosage effect lncRNAs in lung adenocarcinoma based on comprehensive network
Source: Oncotarget. 2017 Aug 3;8(42):71430–46. doi: 10.18632/oncotarget.19864 (PMC5641060; doi:10.18632/oncotarget.19864)
Supplement: Supplementary file 5 [file oncotarget-08-71430-s005.xlsx]

## Sheet: Sheet1
lncRNA	pcc	p
ENSG00000166770	-0.704158	0.0113963
ENSG00000100181	-0.583638	1.77271e-70
ENSG00000234773	-0.546205	2.70053e-228
ENSG00000270076	-0.476959	4.09813e-214
ENSG00000248994	-0.418289	5.7998e-269
ENSG00000263013	-0.373087	2.21915e-06
ENSG00000228010	-0.363751	1.64272e-273
ENSG00000203808	-0.360272	1.33375e-305
ENSG00000225554	-0.317454	1.96835e-180
ENSG00000250850	-0.137411	8.17458e-291
ENSG00000230839	-0.125867	0
ENSG00000259721	-0.0226564	3.22985e-230
ENSG00000261267	0.00931676	0
ENSG00000180279	0.0766262	2.45679e-294
ENSG00000258952	0.0828135	3.98298e-257
ENSG00000231595	0.133167	2.717e-293
ENSG00000242078	0.488574	3.64633e-242
