# Supplementary material for: Integrated analysis of dosage effect lncRNAs in lung adenocarcinoma based on comprehensive network
Source: Oncotarget. 2017 Aug 3;8(42):71430–46. doi: 10.18632/oncotarget.19864 (PMC5641060; doi:10.18632/oncotarget.19864)
Supplement: Supplementary file 6 [file oncotarget-08-71430-s006.xlsx]

## Sheet: Sheet1
Small molecule	MiRNA	Detection method
1,2,6-Tri-O-galloyl-beta-D-glucopyranose	hsa-let-7a-5p	Microarray
17beta-estradiol (E2)	hsa-let-7a-5p	Microarray
5-Fluorouracil	hsa-let-7a-5p	Microarray
Arsenic trioxide	hsa-let-7a-5p	Quantitative real-time PCR
Caudatin	hsa-let-7a-5p	Quantitative real-time PCR
CDF(analogues of curcumin)	hsa-let-7a-5p	Quantitative real-time PCR
Curcumin	hsa-let-7a-5p	Quantitative real-time PCR
Enoxacin	hsa-let-7a-5p	Quantitative real-time PCR
Metformin	hsa-let-7a-5p	Quantitative real-time PCR
Vitamin D3	hsa-let-7a-5p	Quantitative real-time PCR
XMD8-92	hsa-let-7a-5p	Microarray
17beta-estradiol (E2)	hsa-let-7b-5p	Microarray
5-Fluorouracil	hsa-let-7b-5p	Microarray
CDF(analogues of curcumin)	hsa-let-7b-5p	Quantitative real-time PCR
Enoxacin	hsa-let-7b-5p	Quantitative real-time PCR
Medpor	hsa-let-7b-5p	Microarray
Metformin	hsa-let-7b-5p	Quantitative real-time PCR
17beta-estradiol (E2)	hsa-let-7g-5p	Microarray
Arsenic trioxide	hsa-let-7g-5p	Quantitative real-time PCR
Bisphenol A	hsa-let-7g-5p	Microarray
Etoposide	hsa-let-7g-5p	Microarray
Marine fungal metabolite 1386A	hsa-let-7g-5p	Microarray
17beta-estradiol (E2)	hsa-let-7f-5p	Quantitative real-time PCR
5-Fluorouracil	hsa-let-7f-5p	Microarray
Arsenic trioxide	hsa-let-7f-5p	Quantitative real-time PCR
Bisphenol A	hsa-let-7f-5p	Microarray
Docosahexaenoic acid	hsa-let-7f-5p	Quantitative real-time PCR
Hesperidin	hsa-let-7f-5p	Quantitative real-time PCR
Letrozole	hsa-let-7f-5p	Quantitative real-time PCR
Oleic acid	hsa-let-7f-5p	Quantitative real-time PCR
Vitamin D3	hsa-let-7f-5p	Quantitative real-time PCR
